# Supplementary material for: Assessment of hematopoietic failure due to Rpl11 deficiency in a zebrafish model of Diamond-Blackfan anemia by deep sequencing
Source: BMC Genomics. 2013 Dec 17;14:896. doi: 10.1186/1471-2164-14-896 (PMC3890587; doi:10.1186/1471-2164-14-896)
Supplement: Additional file 1: Table S1 — RNA-seq reads mapping analysis. [file 1471-2164-14-896-S1.xls]

## Sheet: Sheet1
	Samples	Control		RPL11 MO
	Pair-end sequencing	Left	Right	Left	Right
	Total reads	19909797	19909797	17876092	17876092
	Reads filtered out by TopHat	102356	64572	70086	33870
	Reads processed	19807441	19845225	17806006	17842222
	Total mapped reads	8733521	8313768	7736002	7380573
	Mapping percent	0.4409	0.4189	0.4345	0.4137
