# Supplementary material for: Assessment of hematopoietic failure due to Rpl11 deficiency in a zebrafish model of Diamond-Blackfan anemia by deep sequencing
Source: BMC Genomics. 2013 Dec 17;14:896. doi: 10.1186/1471-2164-14-896 (PMC3890587; doi:10.1186/1471-2164-14-896)
Supplement: Additional file 2: Table S2 — All gene transcripts detected in Rpl11-deficient and MO control zebrafish embryos using RNA-seq. [file 1471-2164-14-896-S2.xls]

## Sheet: Sheet 1
gene_id	locus	RPL11_FPKM	RPL11_conf_lo	RPL11_conf_hi	RPL11_status	control_FPKM	control_conf_lo	control_conf_hi	control_status
LOC100000024	chr13:8415361-8649655	0	0	0	OK	0	0	0	OK
LOC100000034	chr25:12900030-12902460	0	0	0	OK	0	0	0	OK
LOC100000126	chr19:49239373-50193531	0	0	0	OK	0	0	0	OK
LOC100000333	chr8:53851433-53857038	4.36518	0.50447	8.22589	OK	4.04244	0.467172	7.61771	OK
LOC100000433	chr19:49239373-50193531	2.53571	0.683971	4.38745	OK	2.8664	0.877507	4.8553	OK
LOC100000539	chr5:27776330-27781272	1.57572	0.506755	2.64468	OK	2.06297	0.779889	3.34605	OK
LOC100000576	chr7:44133969-44149746	5.82288	2.93508	8.71069	OK	3.74978	1.71728	5.78227	OK
LOC100000741	chr25:13099845-13101355	0	0	0	OK	0	0	0	OK
LOC100000754	chr5:35139827-35143503	0	0	0	OK	0	0	0	OK
LOC100000800	chr17:45000195-45088783	0.714639	0.115149	1.31413	OK	1.80205	0.646123	2.95797	OK
LOC100000851	chr7:4829667-4831891	0.0320796	0	0.224557	OK	0.0301897	0	0.211328	OK
LOC100000978	chr5:50449302-50454796	0	0	0	OK	0	0	0	OK
LOC100000986	chr9:33687861-33689964	0	0	0	OK	0	0	0	OK
LOC100001127	chr5:71721748-71730892	7.14122	1.33966	12.9428	OK	7.5687	1.64537	13.492	OK
LOC100001138	chr9:33700476-33702236	0.15233	0	0.456991	OK	0	0	0	OK
LOC100001210	chr9:33703833-33705437	0.34015	0	0.821194	OK	0	0	0	OK
LOC100001227	chr4:61399293-61407543	0	0	0	OK	0	0	0	OK
LOC100001239	chr12:18087724-18091033	0.131502	0	0.317474	OK	0.434261	0	0.914799	OK
LOC100001344	chr5:34817895-34833159	0.462819	0	1.15275	OK	0.288951	0	0.697588	OK
LOC100001364	chr7:4744418-4746961	0	0	0	OK	0	0	0	OK
LOC100001550	chr2:6992920-6994227	0.682271	0	1.46358	OK	1.16843	0.0468426	2.29002	OK
LOC100001551	chr7:4694725-4696685	0	0	0	OK	0	0	0	OK
LOC100001558	chr1:44277044-44281942	0.0826597	0	0.199558	OK	0.273535	0	0.576219	OK
LOC100001681	chr8:10412696-10531811	0.154819	0	0.385609	OK	0.682499	0.0658557	1.29914	OK
LOC100001804	chr7:5143598-5145583	0	0	0	OK	0	0	0	OK
LOC100002020	chr8:14089481-14091715	0	0	0	OK	0	0	0	OK
LOC100002236	chr3:62000466-62007823	31.1561	17.8119	44.5003	OK	44.7593	24.826	64.6925	OK
LOC100002237	chr5:35229848-35286839	0	0	0	OK	0.278998	0	0.650911	OK
LOC100002270	chr18:14769069-14774124	0.0842677	0	0.252803	OK	0.0793835	0	0.238151	OK
LOC100002285	chr5:29082029-29083361	0	0	0	OK	0.148634	0	0.358835	OK
LOC100002333	chr13:45446946-45450691	2.02668	0.234268	3.81909	OK	4.783	1.63995	7.92604	OK
LOC100002334	chr1:34804151-34842626	1.20159	0.261215	2.14196	OK	0.690883	0.0666647	1.3151	OK
LOC100002393	chr21:29004205-29028465	9.7643	5.46082	14.0678	OK	15.4503	8.91962	21.981	OK
LOC100002553	chr15:12315382-12316517	0	0	0	OK	0.0908764	0	0.272629	OK
LOC100002616	chr13:45383008-45402012	4.09396	1.88468	6.30325	OK	6.92703	3.65269	10.2014	OK
LOC100002638	chr7:4890042-4894845	0	0	0	OK	0	0	0	OK
LOC100002676	chr1:55216582-55219513	0.160395	0	0.387228	OK	0.529028	0	1.11443	OK
LOC100002702	chr7:4873929-4881890	0	0	0	OK	0	0	0	OK
LOC100002730	chr3:55354034-55375866	0.0324143	0	0.0782552	OK	0.061425	0	0.142683	OK
LOC100002785	chr4:60679684-60697510	0.218277	0	0.526967	OK	0.615581	0	1.32639	OK
LOC100002795	chr8:14366949-14472823	0.420729	0	0.886293	OK	0.964521	0.138425	1.79062	OK
LOC100002901	chr13:48780989-48786320	0	0	0	OK	0	0	0	OK
LOC100002910	chr7:4820085-4822109	0	0	0	OK	0	0	0	OK
LOC100002960	chr15:138602-147037	0.637956	0	1.31461	OK	0.150302	0	0.362862	OK
LOC100002975	chr7:4710018-4712084	0	0	0	OK	0	0	0	OK
LOC100003110	chr7:4670946-4672667	0	0	0	OK	0	0	0	OK
LOC100003253	chr12:19384046-19388387	0.10844	0	0.325319	OK	0	0	0	OK
LOC100003286	chr7:4597008-4632765	0	0	0	OK	0.0285712	0	0.0857137	OK
LOC100003308	chr13:8415361-8649655	0.028523	0	0.214655	OK	0	0	0	OK
LOC100003386	chr8:28224722-28283313	3.89035	0	8.38255	OK	7.65647	0.58896	14.724	OK
LOC100003535	chr3:53166627-53177685	0	0	0	OK	0	0	0	OK
LOC100003547	chr9:26958525-27023334	0.371439	0	0.841276	OK	0.700412	0	1.40082	OK
LOC100003595	chr2:8630799-8844048	0.236225	0	0.548721	OK	0.724779	0.0557523	1.39381	OK
LOC100003596	chr1:55803827-55810777	35.9305	20.1681	51.6928	OK	57.93	33.5042	82.3557	OK
LOC100003640	chr17:31680901-31682454	10.6648	4.99554	16.334	OK	10.7177	5.11046	16.325	OK
LOC100003647	chr2:51633349-51641979	0.564592	0	1.36305	OK	0.784803	0	1.95472	OK
LOC100003654	chr5:40280517-40282739	0	0	0	OK	0.206877	0	0.515272	OK
LOC100003716	Zv9_scaffold3560:148240-149927	0	0	0	OK	0	0	0	OK
LOC100003866	chr19:22180665-22198890	3.75807	1.87951	5.63662	OK	9.44105	5.39165	13.4905	OK
LOC100003896	chr2:39980062-39982162	0.728672	0	2.18602	OK	0	0	0	OK
LOC100003903	chr1:1979151-1996905	0	0	0	OK	0.266812	0	0.800436	OK
LOC100003911	chr7:8625910-8629452	0.809176	0	2.01542	OK	2.00159	0	4.12459	OK
LOC100003983	chr2:51905761-51907364	0.268018	0	0.647054	OK	0.251426	0	0.606995	OK
LOC100004068	chr10:29967108-29977791	0.412105	0	0.887963	OK	0	0	0	OK
LOC100004076	chr8:17221505-17231655	5.37215	2.42247	8.32183	OK	6.78037	3.30519	10.2556	OK
LOC100004138	chr1:1831298-1832315	0	0	0	OK	0	0	0	OK
LOC100004247	chr18:21403124-21420946	1.03085	0.0792964	1.98241	OK	1.56937	0.309965	2.82877	OK
LOC100004405	chr18:32201376-32207981	0	0	0	OK	0	0	0	OK
LOC100004439	chr8:33980543-34002719	1.39228	0.302669	2.48189	OK	1.31422	0.2857	2.34274	OK
LOC100004628	chr14:17827235-17830859	0.0376376	0	0.112913	OK	0	0	0	OK
LOC100004647	chr5:26240684-26670962	0.239309	0	0.916055	OK	0.222497	0	0.85179	OK
LOC100004682	chr14:17861423-17865016	0	0	0	OK	0	0	0	OK
LOC100004731	chr13:25053885-25054607	0	0	0	OK	0	0	0	OK
LOC100004819	chr1:33266866-33267985	0	0	0	OK	0	0	0	OK
LOC100004874	chr5:72810344-72813733	7.12407	2.86314	11.385	OK	8.60709	3.77487	13.4393	OK
LOC100004890	chr14:17903530-17906677	0	0	0	OK	0	0	0	OK
LOC100004933	chr14:17907721-17911010	0	0	0	OK	0	0	0	OK
LOC100005028	chr14:17920712-17923942	0.036565	0	0.109695	OK	0	0	0	OK
LOC100005195	chr5:25630097-25668417	1.2546	0.3233	2.18589	OK	1.18584	0.305582	2.0661	OK
LOC100005232	chr21:21807614-21808712	0.112174	0	0.336523	OK	0.421695	0	0.979546	OK
LOC100005283	chr21:21801250-21804787	0.112915	0	0.272601	OK	1.38608	0.33598	2.43618	OK
LOC100005454	chr21:21767845-21779536	0	0	0	OK	0	0	0	OK
LOC100005461	chr25:3663540-3664584	0	0	0	OK	0.101303	0	0.30391	OK
LOC100005476	chr16:26829830-26837335	0.611153	0	1.2262	OK	1.65446	0.432828	2.87609	OK
LOC100005504	chr21:21762275-21762989	0	0	0	OK	0	0	0	OK
LOC100005565	chr5:25437314-25464623	0.109846	0	0.329539	OK	0	0	0	OK
LOC100005578	chr1:1817215-1818205	0	0	0	OK	0	0	0	OK
LOC100005599	chr15:21264365-21265835	0.131308	0	0.393924	OK	0.246414	0	0.594895	OK
LOC100005628	chr8:33762680-33962244	0	0	0	OK	0	0	0	OK
LOC100005630	chr1:4464894-4475874	0	0	0	OK	0	0	0	OK
LOC100005807	chr16:39204724-39208352	0.0911085	0	0.219955	OK	0.129165	0	0.321713	OK
LOC100005911	chr2:18545727-18547893	0	0	0	OK	0	0	0	OK
LOC100005937	chr3:32554007-32561279	9.11913	4.52912	13.7091	OK	6.65257	3.39695	9.90818	OK
LOC100005958	chr22:2446933-2452600	1.80844	0.103427	3.51346	OK	1.55293	0.0588693	3.04698	OK
LOC100006053	chr19:8539325-8546106	0	0	0	OK	0.0887249	0	0.214201	OK
LOC100006122	chr6:8561893-8572492	0	0	0	OK	0.726807	0	1.54243	OK
LOC100006144	chr2:18489886-18491896	0	0	0	OK	0	0	0	OK
LOC100006181	chr2:18493334-18495479	0	0	0	OK	0	0	0	OK
LOC100006238	chr8:21620378-21629979	4.81815	2.33137	7.30494	OK	9.29439	5.12576	13.463	OK
LOC100006246	chr12:45877300-45930757	5.10193	2.56849	7.63536	OK	3.62787	1.70383	5.55191	OK
LOC100006275	chr8:21684279-21693982	1.26519	0.169503	2.36087	OK	3.72619	1.36013	6.09225	OK
LOC100006444	chr2:18561838-18564712	0	0	0	OK	0	0	0	OK
LOC100006564	chr4:33031407-33040937	0	0	0	OK	0.073911	0	0.178437	OK
LOC100006660	chr2:18777640-18837032	0.630157	0	1.42725	OK	0.591542	0	1.33979	OK
LOC100006693	chr4:33226536-33227645	0	0	0	OK	0	0	0	OK
LOC100006761	chr16:44576225-44577713	0	0	0	OK	0	0	0	OK
LOC100006793	chr22:19871723-19880780	1.97652	0.379664	3.57339	OK	4.37112	1.63284	7.10941	OK
LOC100006857	chr11:52534-58708	4.55602	0.945251	8.16679	OK	5.79248	1.56225	10.0227	OK
LOC100007315	chr9:29851299-29900870	8.69563	3.91036	13.4809	LOWDATA	12.9136	6.58009	19.2471	LOWDATA
LOC100007703	chr3:1828726-1834861	0.353695	0	0.742765	OK	0.0949085	0	0.229129	OK
LOC100008037	chr4:45255943-45258337	0	0	0	OK	0	0	0	OK
LOC100141478	chr24:28291746-28293886	0.598443	0	1.44477	OK	0.980608	0	2.33726	OK
LOC100141479	chr24:28291746-28293886	0	0	0	LOWDATA	0.651073	0	1.90947	LOWDATA
LOC100147940	chr14:17755323-17758629	0	0	0	OK	0	0	0	OK
LOC100148025	chr19:25920814-25949956	1.87317	0.180746	3.56558	OK	4.01653	1.14332	6.88973	OK
LOC100148091	chr1:50031494-50037014	0.116524	0	0.27067	OK	0.137856	0	0.312231	OK
LOC100148281	chr13:37866390-37872287	2.63194	1.12129	4.14258	OK	3.5999	1.70864	5.49116	OK
LOC100148329	chr23:21749295-21751084	17.2107	9.69532	24.7262	OK	15.3886	8.62825	22.1489	OK
LOC100148438	chr14:17890050-17893056	0	0	0	OK	0	0	0	OK
LOC100148642	chr16:36404078-36406911	1.81038	0.554179	3.06659	OK	2.2805	0.817672	3.74332	OK
LOC100148818	chr5:2021141-2033202	0.111233	0	0.308982	OK	0.282592	0	0.606204	OK
LOC100148828	chr2:33194962-33363190	0.288062	0	0.717479	OK	1.08438	0.062017	2.10675	OK
LOC100148871	chr3:17334055-17355194	0.0963979	0	0.232725	OK	0.0455444	0	0.136633	OK
LOC100149066	chr23:21756162-21757930	11.5609	6.20379	16.918	OK	11.5952	6.27846	16.9119	OK
LOC100149164	chr13:45467939-45471921	0.33387	0	0.831574	OK	1.046	0	2.09201	OK
LOC100149189	chr8:24545324-24554568	2.88711	0.883778	4.89045	OK	4.83712	1.95731	7.71693	OK
LOC100149258	chr23:25519749-25575005	0.697224	0.209269	1.18518	OK	0	0	0	OK
LOC100149406	chr14:17712487-17715690	0	0	0	OK	0	0	0	OK
LOC100149443	chr7:5159190-5161661	0	0	0	OK	0	0	0	OK
LOC100149563	chr13:8415361-8649655	0	0	0	OK	0	0	0	OK
LOC100149646	chr4:58686746-58692576	0	0	0	OK	0	0	0	OK
LOC100149820	chr13:22819296-22855312	1.09163	0.317254	1.86601	OK	1.34581	0.456158	2.23547	OK
LOC100149863	chr23:21746699-21747759	27.4924	15.1104	39.8745	OK	26.9163	14.8678	38.9649	OK
LOC100150067	chr18:29908141-29911307	0.795621	0	1.60584	OK	0.998993	0.0571334	1.94085	OK
LOC100150082	Zv9_scaffold3564:130267-137228	0.433732	0	0.893774	OK	0.209084	0	0.480032	OK
LOC100150220	chr5:11139517-11146409	0.0012104	0	0.0740572	OK	0.000934428	0	0.069838	OK
LOC100150696	chr2:58414088-58420329	5.62915	2.99188	8.26643	OK	11.079	6.35116	15.8069	OK
LOC100150876	chr5:13840168-13875905	0	0	0	OK	0.311192	0	0.670526	OK
LOC100150965	chr24:19019270-19026778	0.698273	0	1.47096	OK	1.78312	0.305194	3.26105	OK
LOC100150997	chr8:24975440-24988114	0.551377	0	1.24882	OK	0.621934	0	1.34008	OK
LOC100151049	chr15:44972492-44975354	44.4621	12.811	76.1131	OK	29.3243	8.68861	49.9599	OK
LOC100151066	chr5:53709837-53742468	0.705016	0.214601	1.19543	OK	0.729708	0.220895	1.23852	OK
LOC100151110	chr12:14758790-14827956	6.75192	3.80915	9.69468	OK	10.8071	6.25599	15.3583	OK
LOC100151273	chr2:27534786-27539727	2.70215	0.958314	4.44598	OK	4.39694	1.9284	6.86549	OK
LOC100151367	chr16:13510693-13516239	0	0	0	OK	0	0	0	OK
LOC100151549	chr7:5178970-5184300	0	0	0	OK	0	0	0	OK
LOC100170201	chr25:25902163-25904161	0	0	0	OK	0.762583	0	2.28775	OK
LOC100189617	chr22:10001521-10006384	0.823898	0.126125	1.52167	LOWDATA	1.05664	0.278584	1.8347	LOWDATA
LOC100190889	chr19:2801190-2808389	24.7527	13.8939	35.6114	OK	37.712	21.7759	53.6481	OK
LOC100216314	chr25:12921285-12924796	0	0	0	OK	0	0	0	OK
LOC100301575	chr22:26184777-26186006	0.0445794	0	0.490374	OK	0.103773	0	0.518866	OK
LOC100302390	chr3:60414142-60423154	3.31493	0.923832	5.70604	OK	5.32876	1.99414	8.66338	OK
LOC100302585	chr8:22949212-22950788	2.63818	0.155582	5.12077	OK	1.22627	0	2.64225	OK
LOC100329294	chr8:598617-605837	10.613	0	22.8678	OK	6.48587	0	15.0659	OK
LOC100331689	chr2:35833103-35878748	0	0	0	OK	0	0	0	OK
LOC100334155	chr24:20826132-20828874	0	0	0	OK	0	0	0	OK
LOC100359374	chr8:54980297-54988129	0.742974	0	1.85053	OK	1.15068	0	2.60618	OK
LOC100500728	chr6:33681513-33682310	1.57136	0	3.14271	OK	3.67802	0.855753	6.50028	OK
LOC100536659	chr2:45142989-45159244	16.2405	9.26937	23.2116	OK	5.53051	2.8172	8.24381	OK
LOC100536817	chr21:21792192-21793177	0.232991	0	0.56249	OK	0	0	0	OK
LOC100536863	chr21:21794766-21796516	0	0	0	OK	0.360015	0	1.08004	OK
LOC100536871	chr9:25058371-25058749	0	0	0	OK	5.25592	0	13.091	OK
LOC100536988	chr2:38425292-38425730	0	0	0	OK	0	0	0	OK
LOC100537897	chr16:58449555-58452932	0.13528	0	0.336943	OK	0.213105	0	0.482664	OK
LOC325449	chr21:33815239-33892436	10.1733	5.84597	14.5005	OK	19.1419	11.0603	27.2236	OK
LOC402838	chr14:22068361-22099639	14.013	8.12588	19.9001	OK	20.3889	11.7153	29.0624	OK
LOC405768	chr6:6841451-6879010	16.0181	8.77218	23.2641	OK	9.34788	4.71189	13.9839	OK
LOC407656	chr17:21125146-21198727	2.60893	0.952312	4.26555	OK	1.82366	0.568991	3.07834	OK
LOC407698	chr7:54814766-55001514	1.32064	0.53076	2.11051	OK	1.38968	0.580825	2.19854	OK
LOC553217	chr16:3418190-3422115	0	0	0	OK	0	0	0	OK
LOC553223	chr17:49103855-49117782	2.3079	0.706474	3.90933	OK	4.77917	2.07913	7.47921	OK
LOC553228	chr8:55150275-55161733	1.25848	0.180612	2.33634	OK	2.30333	0.669403	3.93725	OK
LOC553308	chr5:11139517-11146409	0.163751	0	0.371131	LOWDATA	0.316087	0	0.641365	LOWDATA
LOC553446	chr16:367901-374341	0.681416	0	1.43545	OK	0.458008	0	1.03735	OK
LOC553495	chr21:9778399-9791280	1.62106	0.427392	2.81472	OK	1.37242	0.332669	2.41217	OK
LOC554386	chr1:52975994-52981658	1.75562	0.329165	3.18208	OK	0	0	0	OK
LOC554606	chr9:24175514-24190253	0.000725797	0	0.117454	OK	0.000468897	0	0.110673	OK
LOC554736	chr17:51749316-51754590	63.5716	33.8055	93.3378	LOWDATA	33.0289	15.5295	50.5283	LOWDATA
LOC554843	chr2:10895179-10917521	2.63621	0.713996	4.55843	OK	6.11749	2.71089	9.52409	OK
LOC554962	chr22:26481854-26624462	5.48309	2.63156	8.33461	OK	3.58633	1.52528	5.64739	OK
LOC555224	chr9:23974306-23997242	1.03614	0.323281	1.749	OK	1.64343	0.657315	2.62955	OK
LOC555288	chr8:9492455-9502512	5.70842	2.3476	9.06925	OK	6.74149	2.98744	10.4955	OK
LOC555344	chr19:25998587-26004975	2.96268	0.425193	5.50016	OK	3.91039	0.888435	6.93235	OK
LOC555453	chr5:64693314-64700744	3.22425	1.28512	5.16337	OK	3.95096	1.72506	6.17686	OK
LOC555524	chr5:64678281-64687312	2.02521	0.647515	3.40291	OK	1.48588	0.402036	2.56972	OK
LOC555548	chr20:41942575-41958225	0.248522	0	0.51212	OK	0.352765	0.020175	0.685355	OK
LOC555692	chr16:31253463-31258857	18.0808	10.404	25.7577	OK	16.9664	9.75993	24.1728	OK
LOC555748	chr1:51506477-51524949	0.869133	0.116442	1.62182	OK	1.59037	0.443218	2.73753	OK
LOC555986	chr11:3612479-3614176	2.18959	0.610212	3.76897	OK	6.86135	3.22243	10.5003	OK
LOC556154	chr5:56386244-56446151	0.0931121	0	0.224792	OK	0.835963	0.143081	1.52884	OK
LOC556326	chr10:13269412-13360483	0.473478	0.0261718	0.920784	OK	0.883887	0.207348	1.56042	OK
LOC556451	chr23:31066537-31067635	0	0	0	OK	0	0	0	OK
LOC556480	chr8:7713714-7765578	0.17995	0	0.40757	OK	0.680861	0.127727	1.234	OK
LOC556575	chr1:9294557-9300000	0.600677	0	1.3953	OK	0.984765	0	2.07447	OK
LOC556597	chr22:10232909-10238159	5.18621	2.28238	8.09004	OK	5.84931	2.71135	8.98728	OK
LOC556647	chr14:7420415-7488052	0.821744	0.132407	1.51108	OK	1.38072	0.393028	2.36841	OK
LOC556864	chr5:21231405-21255449	0.829952	0.218817	1.44109	OK	2.03159	0.869649	3.19353	OK
LOC557028	chr1:29430649-29444516	5.70777	2.54702	8.86851	OK	8.57859	4.31876	12.8384	OK
LOC557270	chr1:9473129-9480145	673.135	329.194	1017.08	OK	530.307	264.644	795.97	OK
LOC557507	chr13:6974464-6992449	49.6329	28.7156	70.5501	OK	43.3889	25.1365	61.6413	OK
LOC557722	chr7:50132380-50158838	0.0470201	0	0.113517	OK	0.0222619	0	0.0667856	OK
LOC557756	chr12:34101455-34108950	0	0	0	OK	0	0	0	OK
LOC557882	chr1:49876947-49915948	0.92972	0.0352444	1.8242	OK	1.11467	0.107557	2.12179	OK
LOC558044	chr5:39249397-39308963	13.3792	7.62079	19.1377	OK	17.96	9.96616	25.9539	OK
LOC558088	chr7:50263407-50286407	4.00896	1.89278	6.12515	OK	5.74125	2.97901	8.50349	OK
LOC558213	chr2:6859951-6890072	2.69623	1.24979	4.14267	OK	3.22933	1.58966	4.86901	OK
LOC558402	chr8:12264302-12287522	3.81471	1.55085	6.07857	OK	5.98387	2.84571	9.12204	OK
LOC558612	chr19:41310864-41334770	1.9141	0.597207	3.23099	OK	1.51492	0.422191	2.60766	OK
LOC558654	chr7:4843143-4846344	0	0	0	OK	0	0	0	OK
LOC558818	chr4:61369758-61374554	0.57101	0.0439238	1.0981	OK	0.747966	0.121032	1.3749	OK
LOC558990	chr8:12095849-12157772	0.186944	0	0.434247	OK	0.83918	0.143632	1.53473	OK
LOC559008	chr16:31674645-31712330	0	0	0	OK	0.741584	0.0424119	1.44076	OK
LOC559111	chr10:48116-343218	25.0484	14.0444	36.0525	OK	28.0577	15.9627	40.1527	OK
LOC559127	chr21:38762198-38767501	0.354349	0	0.823109	OK	0.166845	0	0.402798	OK
LOC559147	chr8:49077471-49082398	2.97422	0.587438	5.36101	OK	8.89601	3.6585	14.1335	OK
LOC559192	chr5:67596217-67602349	3.60383	1.36647	5.84118	OK	2.59732	0.914093	4.28054	OK
LOC559344	chr12:29881437-29897187	1.61744	0.061315	3.17357	OK	2.48014	0.399624	4.56066	OK
LOC559721	chr13:29742716-29744454	0.352572	0	0.798544	OK	0.332524	0	0.753136	OK
LOC559742	chr3:26975059-26990138	0.993381	0.186354	1.80041	OK	2.81566	1.11069	4.52062	OK
LOC559803	chr5:23636644-23671567	1.15761	0.372291	1.94293	OK	2.3878	1.06182	3.71378	OK
LOC559804	chr1:53775551-53794715	0.927619	0.133129	1.72211	OK	0.463795	0	0.9361	OK
LOC559950	chr10:42319600-42330844	0	0	0	OK	0	0	0	OK
LOC559976	chr1:45847162-46024171	0.134018	0	0.276165	OK	0.317439	0.0595504	0.575328	OK
LOC559978	chr21:9178135-9675872	7.18645	2.40772	11.9652	OK	4.00032	0.930741	7.06989	OK
LOC560084	chr4:29527691-29554805	0.188021	0	0.42585	OK	0.106695	0	0.265747	OK
LOC560226	chr8:31349211-31441563	1.49923	0.606601	2.39186	OK	1.68583	0.724042	2.64762	OK
LOC560232	chr4:29474234-29479596	0.165805	0	0.385144	OK	0	0	0	OK
LOC560297	chr8:31304202-31342659	2.34264	0.762444	3.92284	OK	1.82463	0.530282	3.11898	OK
LOC560826	chr13:25793720-25805193	3.40947	1.63325	5.18569	OK	5.5228	2.95564	8.08997	OK
LOC561028	chr8:14114355-14117225	0.918088	0.0368064	1.79937	OK	1.1768	0.135999	2.2176	OK
LOC561073	chr11:43811272-43813074	3.44064	0	6.88127	OK	5.71288	0.920513	10.5052	OK
LOC561143	chr19:7613507-7623139	11.4891	6.38272	16.5955	OK	22.7585	13.002	32.515	OK
LOC561161	chr4:18977224-18977902	0.77247	0	2.31741	OK	9.79043	0.944699	18.6362	OK
LOC561255	chr7:4813686-4817158	0	0	0	OK	0	0	0	OK
LOC561303	chr7:20204929-20214606	2.3355	0.399738	4.27127	OK	2.19296	0.375341	4.01059	OK
LOC561321	chr5:23898577-23914265	12.184	6.94554	17.4225	OK	13.8775	7.98694	19.7681	OK
LOC561381	chr3:8117413-8126835	0	0	0	OK	0	0	0	OK
LOC561453	chr3:8130215-8138652	0	0	0	OK	0	0	0	OK
LOC561579	chr3:8178780-8187052	0	0	0	OK	0	0	0	OK
LOC561627	chr3:36160096-36166512	0.203576	0	0.507048	OK	0.256057	0	0.59479	OK
LOC562077	chr9:39220320-39343765	3.05765	1.66108	4.45422	OK	5.16035	2.95634	7.36436	OK
LOC562139	chr7:36522715-36524476	0.180251	0	0.670871	OK	0.143134	0	0.603085	OK
LOC562345	chr5:47601152-47677665	0.213851	0	0.484354	OK	0.970398	0.220473	1.72032	OK
LOC562468	chr5:22964374-22987397	0.219252	0	0.509296	OK	0.10353	0	0.249944	OK
LOC562755	chr8:2817451-2824994	0.361419	0	0.900191	OK	0.565719	0	1.2813	OK
LOC562852	chr18:32201376-32207981	0	0	0	OK	0	0	0	OK
LOC562920	chr22:25933683-25934803	3.58758	0.18359	6.99157	OK	3.58438	0.238592	6.93017	OK
LOC562935	chr15:18550703-18566722	134.024	68.1426	199.906	OK	56.53	31.2888	81.7713	OK
LOC563343	chr16:40905194-40931422	1.25257	0.201826	2.30331	OK	1.96906	0.531063	3.40707	OK
LOC563352	chr2:23419199-23450439	0.52731	0	1.05462	OK	1.44442	0.380821	2.50802	OK
LOC563525	chr15:29691799-29692909	6.01399	1.84095	10.187	OK	4.53206	1.19488	7.86924	OK
LOC563601	chr22:41123699-41127009	2.3421	0	4.93379	OK	4.32385	0.417218	8.23049	OK
LOC563738	chr22:41188534-41199384	9.20435	3.39884	15.0099	OK	22.2523	11.1983	33.3064	OK
LOC563777	chr1:18304646-18341128	6.55139	3.7872	9.31558	OK	8.33959	4.83551	11.8437	OK
LOC563808	chr22:41235302-41253456	3.88921	1.63333	6.14509	OK	5.27664	2.47165	8.08163	OK
LOC563823	chr5:50442537-50447313	0.297176	0	0.717447	OK	0.417654	0	1.04026	OK
LOC563864	chr22:37952836-37969314	1.56022	0.4776	2.64283	OK	2.08943	0.768214	3.41066	OK
LOC563897	chr5:26693987-26706389	0	0	0	OK	0.234203	0	0.565416	OK
LOC563983	chr6:18260754-18518477	0.0816621	0	0.203397	OK	0.0257674	0	0.0773021	OK
LOC564060	chr5:30468462-30471012	0	0	0	OK	0	0	0	OK
LOC564144	chr18:15810941-15838297	0.903652	0.17848	1.62882	OK	1.74919	0.592881	2.9055	OK
LOC564145	chr22:26255182-26256456	0.0418275	0	0.460102	OK	0	0	0	OK
LOC564376	chr22:26196461-26197374	0.0696581	0	0.766239	OK	0	0	0	OK
LOC564395	chr18:19428931-19480160	14.6364	8.40981	20.8629	OK	18.2024	10.5439	25.8609	OK
LOC564424	chr8:15407771-15426821	0.421327	0	0.887553	OK	0.511351	0	1.03208	OK
LOC564685	chr9:42440890-42474607	0.748243	0.0283648	1.46812	OK	0.898348	0.0866835	1.71001	OK
LOC564697	chr1:47385502-47421757	1.78839	0.172566	3.40422	OK	2.39795	0.449846	4.34605	OK
LOC564844	chr14:49092403-49108314	1.36369	0.367792	2.35959	OK	2.70666	1.0877	4.32563	OK
LOC564862	chr17:31280842-31288081	21.6459	11.9605	31.3313	OK	37.2804	21.5052	53.0557	OK
LOC564868	chr6:58639808-58667273	0.255396	0	0.591445	OK	0.697189	0.100058	1.29432	OK
LOC564909	chr19:31767678-31770350	0.799008	0	1.9901	OK	0.494242	0	1.1932	OK
LOC564964	chr9:24288754-24346687	0.346732	0	0.805415	OK	0.816421	0	1.63284	OK
LOC565106	chr22:26890262-27171841	3.30651	1.39628	5.21674	OK	6.11916	3.09993	9.13839	OK
LOC565175	chr18:8382262-8420070	0.140484	0	0.318183	OK	0.45211	0.0648852	0.839334	OK
LOC565231	chr20:9933042-9936381	0.203409	0	0.691591	OK	0.88286	0	2.08343	OK
LOC565256	chr18:8436829-8480764	0	0	0	OK	0.626204	0.117473	1.13493	OK
LOC565294	chr9:12183001-12310418	0.269607	0	0.539214	OK	0.791176	0.220491	1.36186	OK
LOC565335	chr5:25825145-25831171	1.65317	0.127167	3.17917	OK	1.90981	0.255866	3.56375	OK
LOC565375	chr13:32799378-32800988	0.125277	0	0.302444	OK	0.532044	0	1.07385	OK
LOC565395	chr2:36780136-36780799	0	0	0	OK	0.389913	0	0.941334	OK
LOC565400	chr5:52935137-53307454	0.338824	0.0188221	0.658826	OK	0.463824	0.0703583	0.857289	OK
LOC565422	chr7:57940279-57943717	0.533197	0	1.14888	OK	1.0042	0.0574309	1.95096	OK
LOC565548	chr5:27800627-27804470	0.121939	0	0.294387	OK	0.115099	0	0.277873	OK
LOC566020	chr5:32020945-32021942	0.52039	0	1.2088	OK	0.732501	0	1.57832	OK
LOC566022	chr5:59075535-59087447	1.43971	0.371003	2.50842	OK	2.33151	0.835962	3.82705	OK
LOC566050	chr22:39575131-39581959	0.144889	0	0.349794	OK	0	0	0	OK
LOC566052	chr22:4776403-4786375	4.28794	1.49635	7.07953	OK	6.18674	2.58597	9.78751	OK
LOC566113	chr7:18187410-18410266	0	0	0	OK	0	0	0	OK
LOC566435	chr13:39748745-39787398	4.41551	2.37451	6.45651	OK	5.63213	3.14383	8.12043	OK
LOC566469	chr19:32988502-33011013	3.34144	1.75328	4.9296	OK	3.57707	1.91585	5.23828	OK
LOC566487	chr5:25407101-25418283	0	0	0	OK	0.146128	0	0.405911	OK
LOC566572	chr18:9756855-9758790	0.555482	0.0210576	1.08991	OK	1.47894	0.412163	2.54572	OK
LOC566600	chr5:39793909-39797537	0	0	0	OK	0	0	0	OK
LOC566830	chr19:14954053-14964549	1.35367	0.181358	2.52599	OK	1.19548	0.138157	2.2528	OK
LOC566907	chr21:21750386-21752897	0.3451	0	0.781621	OK	0.130207	0	0.314348	OK
LOC566969	chr19:32428892-32443178	0.691947	0	1.5672	OK	0.778643	0	1.67774	OK
LOC566993	chr5:39661569-39664042	0	0	0	OK	0	0	0	OK
LOC567031	Zv9_scaffold3544:54945-86323	0.480853	0.0774796	0.884226	OK	0.581644	0.126444	1.03684	OK
LOC567047	chr23:19502021-19514190	0.797429	0	1.92119	OK	1.70177	0.03721	3.36632	OK
LOC567061	chr8:49095704-49244667	0.0358225	0	0.107467	OK	0.135541	0	0.314844	OK
LOC567180	chr8:49257001-49299761	6.12254	2.94655	9.29854	OK	4.6056	2.08412	7.12707	OK
LOC567396	chr1:52709820-52717915	0.112622	0	0.337866	OK	0	0	0	OK
LOC567472	chr5:39418032-39421041	0.106799	0	0.320396	OK	0	0	0	OK
LOC567487	chr2:18506555-18510928	0	0	0	OK	0	0	0	OK
LOC567512	chr18:10415496-10443446	0.361959	0	0.873846	OK	0.169106	0	0.507317	OK
LOC567525	chr5:35684488-35803013	0.525547	0	1.1071	OK	0.707817	0	1.41563	OK
LOC567595	chr25:14426131-14626754	0.0822959	0	0.186393	OK	0.436652	0.112522	0.760781	OK
LOC567653	chr5:9431139-9438383	0	0	0	OK	0.161324	0	0.401811	OK
LOC567678	chr10:21440307-21443276	0.797177	0	1.85174	OK	0.371867	0	0.897766	OK
LOC567953	chr8:50762256-50762880	1.98931	0	4.19062	OK	1.57989	0	3.40419	OK
LOC568003	chr8:24769589-24929787	0	0	0	OK	0.0557523	0	0.167257	OK
LOC568087	chr13:18415271-18484059	6.02814	3.41484	8.64143	OK	8.8845	5.13986	12.6291	OK
LOC568143	chr10:43392066-43404294	0	0	0	OK	0	0	0	OK
LOC568484	chr8:9077244-9168832	0	0	0	OK	0.0324876	0	0.0974628	OK
LOC568697	chr14:22233850-22239314	2.12832	0.483551	3.77309	OK	3.08983	0.964041	5.21562	OK
LOC568759	chr22:9412055-9452301	0.0250914	0	0.0752741	OK	0.285072	0.0163036	0.553841	OK
LOC568767	chr5:10675489-10838709	0	0	0	OK	0.0546153	0	0.163846	OK
LOC568809	chr23:24772995-24776049	4.16053	1.44288	6.87817	OK	7.48519	3.34018	11.6302	OK
LOC568900	chr21:24504278-24504912	0	0	0	OK	0.209713	0	0.62914	OK
LOC568915	chr1:38162492-38540523	1.42514	0.345448	2.50483	OK	2.53649	0.915987	4.157	OK
LOC569000	chr9:23101756-23372825	41.1598	23.4594	58.8601	OK	87.7424	50.722	124.763	OK
LOC569045	chr5:38916845-38941207	16.5439	9.56772	23.5201	OK	21.0963	12.2305	29.962	OK
LOC569077	chr20:26929351-26932031	0.328407	0	0.753981	OK	0.530525	0	1.11759	OK
LOC569213	chr20:50550707-50551661	0.121685	0	0.365055	OK	0.22854	0	0.551745	OK
LOC569320	chr17:3138284-3315899	0.434292	0	0.914865	OK	0.585559	0	1.17112	OK
LOC569382	chr19:23214426-23217387	0	0	0	OK	0	0	0	OK
LOC569386	chr3:60189701-60223741	16.985	9.78554	24.1845	OK	13.5985	7.77355	19.4235	OK
LOC569466	chr5:43161017-43179456	0.823118	0	1.66134	OK	0.861043	0	1.72209	OK
LOC569532	chr9:19657653-19676003	0.418275	0	1.0098	OK	1.55965	0	3.21391	OK
LOC569861	chr25:13264047-13318511	0.599751	0.0693112	1.13019	OK	1.02081	0.257129	1.78448	OK
LOC569890	chr5:14770519-14772177	0.27187	0	0.63152	OK	0.128233	0	0.309582	OK
LOC570228	chr22:42023345-42038405	1.13989	0.163594	2.11619	OK	1.32843	0.262377	2.39447	OK
LOC570267	chr13:24458221-24484499	5.81524	3.40999	8.22048	OK	6.93116	4.18341	9.6789	OK
LOC570314	chr1:7738625-7744286	0.3451	0	0.781621	OK	0.781244	0.0446801	1.51781	OK
LOC570474	chr25:38215942-38218899	0.373097	0	0.929276	OK	0	0	0	OK
LOC570613	chr7:32257792-32260519	21.945	12.3596	31.5304	OK	36.1873	20.9531	51.4215	OK
LOC570726	chr7:71329870-71333958	0.0354625	0	0.106387	OK	0.0335456	0	0.100637	OK
LOC571123	chr23:8286843-8287863	0.778007	0	1.63892	OK	1.88036	0.302981	3.45774	OK
LOC571364	chr22:17708937-17713127	0	0	0	OK	0	0	0	OK
LOC571606	chr18:29899721-29904880	0.504828	0.0288716	0.980785	OK	1.27273	0.362288	2.18317	OK
LOC571647	chr3:1109673-1128564	0.375391	0	0.850227	OK	0.920162	0.0707817	1.76954	OK
LOC571912	chr17:6216344-6226422	8.44981	3.79702	13.1026	OK	8.31361	3.78451	12.8427	OK
LOC572060	chr14:49112569-49119146	0.0451867	0	0.171144	OK	0.0405205	0	0.159661	OK
LOC572312	chr1:53794-658261	0.465871	0	1.05512	OK	0	0	0	OK
LOC572950	chr16:22823172-22888735	3.24798	0.391063	6.1049	OK	5.30823	1.52658	9.08988	OK
LOC573653	chr3:55965768-55983958	4399.98	1495.53	7304.42	OK	3808.59	1337.41	6279.78	OK
LOC791600	chr5:59064724-59067961	21.0204	11.3953	30.6454	OK	21.1104	11.5467	30.6741	OK
LOC791704	chr8:22965592-23084928	0	0	0	OK	0	0	0	OK
LOC791723	chr8:37539895-37543262	0	0	0	OK	0	0	0	OK
LOC791769	chr9:42108967-42113141	5.29303	2.19118	8.39487	OK	3.88619	1.45731	6.31507	OK
LOC791840	chr12:562590-570043	0.387294	0	0.871139	OK	0.937506	0.0721158	1.8029	OK
LOC791982	chr16:31753227-31762840	10.2809	5.08099	15.4808	OK	12.7671	6.74883	18.7854	OK
LOC792049	chr18:41173518-41177372	17.6771	8.14509	27.2092	LOWDATA	15.137	6.80243	23.4715	LOWDATA
LOC792137	chr21:20520407-20528388	68.4362	38.8777	97.9948	OK	59.8221	34.1653	85.4789	OK
LOC792189	chr22:39758021-39859069	0	0	0	OK	0	0	0	OK
LOC792190	chr22:39758021-39859069	0	0	0	LOWDATA	0.0937365	0	0.314136	LOWDATA
LOC792433	chr3:2228520-2231504	2.91469	0	6.77046	OK	1.98097	0	4.93403	OK
LOC792465	chr19:1867000-2442532	1.87762	0	3.78968	OK	1.75044	0	3.53292	OK
LOC792509	chr22:26771430-26827522	0.710995	0.228238	1.19375	OK	4.07623	2.23286	5.91959	OK
LOC792613	chr24:34513389-34518649	5.72251	1.98458	9.46044	OK	5.13261	1.73967	8.52554	OK
LOC792757	chr13:45952390-45955538	0	0	0	OK	0.226351	0	0.518673	OK
LOC792835	chr8:17116539-17128404	1.05318	0.218507	1.88786	OK	2.62373	1.02053	4.22692	OK
LOC792919	chr22:26091762-26093028	0	0	0	OK	8.87e-06	0	0.400615	OK
LOC793143	chr5:13915603-13916266	1.25482	0	2.70377	OK	1.94957	0	3.89913	OK
LOC793213	chr7:2594703-2619850	0.35595	0	0.804099	LOWDATA	0	0	0	LOWDATA
LOC793325	chr18:31750154-31754558	0	0	0	OK	0	0	0	OK
LOC793439	chr22:31360502-31406043	3.09325	1.57785	4.60865	OK	5.59836	3.14147	8.05525	OK
LOC793802	chr5:39640863-39654767	0	0	0	OK	0.4973	0	1.20059	OK
LOC794173	chr5:47904956-47919016	0.681513	0.027322	1.3357	OK	0.466746	0	0.961805	OK
LOC794323	chr1:50053443-50064622	0.0305057	0	0.0915171	OK	0.0866068	0	0.215713	OK
LOC794379	chr7:18134000-18136271	0	0	0	OK	0	0	0	OK
LOC794400	chr23:45061969-45067498	0.364295	0	0.879485	OK	1.19126	0	2.50947	OK
LOC794484	chr4:25183513-25195186	0.505808	0.0154376	0.996178	LOWDATA	0.777194	0.127426	1.42696	LOWDATA
LOC794616	chr10:2696067-2698366	0.866766	0	2.6003	OK	0	0	0	OK
LOC794625	chr1:49938546-49941290	2094.2	1090.23	3098.18	OK	1424.32	764.997	2083.64	OK
LOC794656	chr4:46418073-46426242	0	0	0	OK	0.018326	0	0.0916302	OK
LOC794943	chr7:21494650-21495644	0.230141	0	0.55561	OK	0.108119	0	0.324358	OK
LOC795504	chr8:30503989-30506213	0	0	0	OK	0.0918174	0	0.221667	OK
LOC795524	chr7:18492257-18496841	0	0	0	OK	0	0	0	OK
LOC795615	chr2:14557481-14583807	0	0	0	OK	0	0	0	OK
LOC795807	chr1:18257370-18259686	0.190764	0	0.572293	OK	0.890512	0	2.01693	OK
LOC796017	chr10:37378065-37380147	33.5198	15.578	51.4615	OK	27.4954	12.3554	42.6354	OK
LOC796180	chr7:55889819-55910717	1.88923	0.729652	3.04882	OK	3.57494	1.72395	5.42592	OK
LOC796384	chr5:52658956-52678922	0.180217	0	0.475263	OK	0	0	0	OK
LOC796410	chr17:15480577-15481706	0.0972334	0	0.2917	OK	0.457487	0	1.03617	OK
LOC796447	chr20:1435666-1444314	10.6533	5.19312	16.1136	OK	73.086	42.1053	104.067	OK
LOC796505	chr5:2074647-2098884	1.61905	0.495609	2.74249	OK	1.10521	0.267899	1.94253	OK
LOC796577	chr6:22841529-22873627	2.81438	1.52023	4.10854	OK	2.25782	1.18711	3.32854	OK
LOC796750	chr13:31613914-31616471	2.28766	0.871025	3.70429	OK	2.6741	1.10701	4.24119	OK
LOC796981	chr5:60134320-60145666	0	0	0	OK	0	0	0	OK
LOC797046	chr5:23071554-23077433	0	0	0	OK	0	0	0	OK
LOC797092	chr2:48934099-48949767	1.02216	0.191753	1.85256	OK	0.241406	0	0.546763	OK
LOC797125	chr16:3241441-3254313	2.96888	0.486582	5.45118	OK	0	0	0	OK
LOC797202	chr3:56989706-56994378	8.34101	3.39099	13.291	OK	12.8867	6.1165	19.6569	OK
LOC797209	chr8:23118384-23122472	0.000550023	0	0.10843	OK	3.616	1.51797	5.71402	OK
LOC797250	chr25:13162593-13200624	5.02279	2.24136	7.80422	OK	8.21587	4.20919	12.2225	OK
LOC797338	chr12:35415735-35431758	0	0	0	LOWDATA	0	0	0	LOWDATA
LOC797776	chr19:3749845-3756356	0	0	0	OK	13.4943	4.39191	22.5968	OK
LOC797799	chr13:8415361-8649655	0.0303441	0	0.173277	OK	0.220025	0	0.521435	OK
LOC797939	chr3:28785600-28816410	1.65653	0.545625	2.76743	OK	3.51469	1.59995	5.42942	OK
LOC797948	chr14:6215978-6251917	5.6956	2.92984	8.46136	OK	7.51319	4.08671	10.9397	OK
LOC798080	chr1:52166979-52178893	0	0	0	OK	0.0578809	0	0.173643	OK
LOC798104	chr19:30412574-30413648	0.415152	0	0.964346	OK	0	0	0	OK
LOC798111	chr22:26272549-26273799	0	0	0	OK	0	0	0	OK
LOC798231	chr13:887643-897119	0.140794	0	0.339907	OK	0	0	0	OK
LOC798290	chr4:60713148-60731098	3.61616	0.932744	6.29957	OK	1.45396	0.0831531	2.82476	OK
LOC798349	chr22:26890262-27171841	0.269852	0	0.671915	OK	0.508126	0	1.09462	OK
LOC798487	chr4:6789281-6882241	4.37942	1.95427	6.80458	OK	4.57024	2.10029	7.04018	OK
LOC798574	chr6:49927794-49934959	0	0	0	OK	0.361634	0	1.0849	OK
LOC798703	chr18:47501303-47502854	49.8522	26.8088	72.8956	OK	41.8117	22.1156	61.5077	OK
LOC798811	chr25:12927476-12928057	0	0	0	OK	0	0	0	OK
LOC798846	chr8:25821040-25823733	88.1621	48.1487	128.175	OK	30.7918	17.844	43.7396	OK
LOC799177	chr19:12052979-12054995	6.42389	1.61811	11.2297	OK	5.08906	1.10632	9.07179	OK
LOC799208	Zv9_NA735:109469-117783	5.5535	1.04181	10.0652	OK	21.3651	9.43502	33.2953	OK
LOC799483	chr8:31798009-31827536	1.47345	0.4653	2.4816	OK	1.39341	0.440026	2.3468	OK
LOC799523	chr5:10911059-10915499	0	0	0	OK	0	0	0	OK
LOC799527	chr16:13585367-13588073	0.976821	0	1.95364	OK	1.19491	0.091916	2.2979	OK
LOC799537	chr10:35075748-35199701	0.972058	0.126599	1.81752	OK	0.182861	0	0.477352	OK
LOC799552	chr6:40620220-40628449	2.6292	1.27046	3.98794	OK	2.96605	1.49321	4.43889	OK
LOC799556	chr7:61701866-61750988	4.89775	2.37772	7.41777	OK	6.33229	3.28925	9.37534	OK
LOC799612	chr4:13409097-13414203	0	0	0	OK	0	0	0	OK
LOC799686	chr7:20390920-20543395	0.727263	0.320058	1.13447	OK	1.41266	0.740383	2.08493	OK
LOC799704	chr19:5296496-5363297	0.179808	0	0.434095	OK	0	0	0	OK
LOC799807	chr9:23101756-23372825	22.1157	11.3532	32.8781	OK	64.3012	37.1623	91.44	OK
LOC799904	chr19:49239373-50193531	2.76723	0.873944	4.66051	OK	2.81534	0.92738	4.7033	OK
MGC172218	chr22:25613391-25784908	0.110121	0	0.684267	OK	0	0	0	OK
MGC173646	chr3:55965768-55983958	3217.54	1347.16	5087.92	OK	2906.08	1260.5	4551.66	OK
MGC174152	chr12:17583550-17586054	752.778	339.772	1165.78	OK	229.784	119.266	340.303	OK
MGC174155	chr12:17784889-17787384	1576.84	638.642	2515.05	OK	194.087	102.689	285.485	OK
MGC174857	chr12:17986364-17990114	445.041	215.78	674.302	OK	54.8357	31.7598	77.9116	OK
WITHDRAWN: zgc:158620	chr2:50183149-50197341	12.0298	5.12512	18.9346	OK	13.3879	6.016	20.7598	OK
a2ml	chr15:20075606-20094122	8.35152	4.81065	11.8924	OK	14.2841	8.2611	20.3071	OK
aaas	chr9:267615-337952	37.7963	21.9175	53.675	OK	34.7946	20.1763	49.4128	OK
aacs	chr5:20611069-20681231	3.23892	1.49231	4.98553	OK	2.36206	1.00632	3.7178	OK
aadacl4	chr11:29494403-29496639	0	0	0	OK	0.0611403	0	0.183421	OK
aagab	chr18:19593324-19600496	11.6603	6.15616	17.1645	OK	14.144	7.7543	20.5338	OK
aamp	chr6:59640324-59648604	146.533	76.7726	216.294	OK	101.493	54.9826	148.003	OK
aanat1	chr6:22265936-22268459	0.632937	0	1.26587	OK	0.418119	0	0.880795	OK
aanat2	chr3:55739466-55745061	0.888361	0	1.79302	OK	1.85745	0.34845	3.36644	OK
aars	chr18:18416984-18448162	168.967	88.1996	249.734	OK	124.691	67.4289	181.953	OK
aarsd1	chr12:6732853-6746807	21.1233	12.0044	30.2423	OK	18.896	10.6972	27.0948	OK
aass	chr25:29148988-29199696	4.74835	2.47539	7.02131	OK	4.79739	2.5305	7.06427	OK
aatf	chr5:57687063-57714904	24.6023	14.2363	34.9682	OK	21.8766	12.6405	31.1128	OK
abat	chr3:27987193-28031422	9.07796	4.94145	13.2145	OK	9.06555	4.97008	13.161	OK
abca1a	chr1:53057960-53123070	4.38646	2.53612	6.23681	OK	4.68393	2.71415	6.65371	OK
abca1b	chr14:6395284-6484962	11.2881	6.4329	16.1434	OK	15.291	8.48465	22.0974	OK
abca4a	chr24:29483562-29497923	0.0750117	0	0.225035	OK	0.0707194	0	0.212158	OK
abca5	chr12:40351400-40398721	1.44714	0.648024	2.24625	OK	1.52871	0.706774	2.35064	OK
abcb3l1	chr19:7746936-7753903	0	0	0	OK	0	0	0	OK
abcb4	chr16:30877422-30886580	0.450693	5.55e-17	0.901387	OK	0.979764	0.212992	1.74654	OK
abcb6	chr1:4998847-5022269	5.05387	2.62519	7.48256	OK	2.95903	1.37518	4.54288	OK
abcb8	chr24:35043860-35064007	5.11809	2.59176	7.64442	OK	6.5578	3.51231	9.60329	OK
abcb9	chr5:29662794-29674107	0.818205	0.185895	1.45051	OK	1.32237	0.43556	2.20917	OK
abcc2	chr13:553352-583302	8.56798	4.95063	12.1853	OK	11.4052	6.61183	16.1986	OK
abcc4	chr6:7239518-7308604	2.75246	1.44717	4.05775	OK	3.05026	1.64549	4.45504	OK
abcc5	chr18:44210214-44266698	8.81983	5.07913	12.5605	OK	13.1978	7.6501	18.7456	OK
abcc8	chr25:23453748-23572616	0.542258	0.146249	0.938268	OK	1.36988	0.597994	2.14177	OK
abcc9	chr4:13726160-13777386	3.78132	2.03986	5.52279	OK	2.66857	1.36717	3.96996	OK
abcd1	chr8:8504366-8623453	0.195128	0	0.453258	OK	0.230465	0	0.521983	OK
abcd3a	chr24:31212727-31234175	12.1833	6.97169	17.395	OK	19.18	11.1222	27.2379	OK
abcd3b	chr2:14930406-14945982	2.95072	1.16397	4.73747	OK	3.25264	1.35946	5.14582	OK
abce1	chr23:43864139-43886382	220.649	159.554	281.744	OK	185.519	136.838	234.2	OK
abcf1	chr19:31668538-31693035	138.811	67.7937	209.829	OK	123.523	60.77	186.275	OK
abcf2a	chr2:32223429-32231393	71.1831	38.9865	103.38	OK	71.087	38.7242	103.45	OK
abcg1	chr15:4887524-4933777	0.0281434	0	0.0844303	OK	0.21311	0	0.439148	OK
abcg2a	chr23:45756003-46203147	5.9879	2.87415	9.10166	OK	6.28947	3.099	9.47995	OK
abcg2b	chr1:7750157-7768005	0	0	0	OK	0	0	0	OK
abcg2c	chr13:4707832-4741130	11.2196	6.22778	16.2113	OK	12.4286	7.00436	17.8529	OK
abcg2d	chr1:51075220-51097709	4.384	1.92934	6.83867	OK	5.30211	2.50332	8.1009	OK
abcg4b	chr15:22841277-22861690	1.65716	0.598439	2.71588	OK	2.94363	1.34	4.54726	OK
abcg5	chr13:10510632-10533486	0.0943045	0	0.227671	OK	0.178237	0	0.414023	OK
abcg8	chr13:10492334-10510428	0.282756	0	0.609255	OK	0.267207	0	0.575752	OK
abhd11	chr21:25084266-25102889	2.75863	0.74401	4.77324	OK	3.63586	1.21815	6.05358	OK
abhd12	chr17:20988535-21030458	2.67255	0.958241	4.38685	OK	3.31242	1.33113	5.29372	OK
abhd13	chr9:5356769-5362548	2.14905	0.541322	3.75678	OK	2.55037	0.756371	4.34437	OK
abhd14a	chr22:10808793-10817023	1.26025	0.145643	2.37486	OK	3.00766	0.949787	5.06553	OK
abhd16a	chr16:12086965-12126398	28.1841	16.3416	40.0266	OK	23.4153	13.5742	33.2563	OK
abhd2a	chr7:14692162-14730460	0.244054	0	0.566908	OK	0.230362	0	0.535103	OK
abhd2b	chr25:19610600-19626441	0.447809	0	0.903836	OK	0.84618	0.136345	1.55602	OK
abhd3	chr2:11646745-11703651	0.143417	0	0.34624	OK	0.270497	0	0.628331	OK
abhd4	chr2:51748979-51760936	16.4706	9.15833	23.7828	OK	11.136	5.91824	16.3538	OK
abhd6b	chr23:19943850-19950224	0	0	0	OK	0.260265	0	0.648246	OK
abi1a	chr24:6018857-6094242	8.71106	4.35664	13.0655	OK	12.3597	6.66754	18.0519	OK
abi1b	chr2:9657506-9704711	1.21049	0.28164	2.13933	OK	2.42485	0.907431	3.94226	OK
abi3bp	chr22:30094341-30130582	4.25544	2.23544	6.27545	OK	6.65969	3.7393	9.58008	OK
abl2	chr8:15476616-15497450	2.15069	0.938839	3.36255	OK	2.39221	1.09556	3.68887	OK
ablim1a	chr13:44136442-44228980	1.60796	0.705251	2.51068	OK	2.65117	1.34253	3.95981	OK
ablim1b	chr12:31685415-31768774	4.32443	1.82483	6.82403	OK	3.91206	1.62725	6.19686	OK
ablim3	chr14:43288583-43418988	1.61993	0.574505	2.66535	OK	1.36946	0.45882	2.28011	OK
abp1	chr24:41574250-41582378	0	0	0	OK	0	0	0	OK
abra	chr19:48676813-48682759	4.28315	1.94977	6.61654	OK	5.49976	2.71152	8.288	OK
abracl	chr20:36836975-36842171	65.3267	37.7648	92.8887	OK	52.1828	30.2492	74.1164	OK
acaa1	chr24:20933898-20940912	7.1996	3.50236	10.8968	OK	15.0311	8.38148	21.6808	OK
acaa2	chr8:2684693-2704946	45.9209	26.4263	65.4154	OK	65.4585	36.7496	94.1675	OK
acad11	chr24:11122559-11218396	2.90848	1.29788	4.51909	OK	7.48706	4.12459	10.8495	OK
acad8	chr15:18236099-18248617	17.1802	9.65247	24.7079	OK	21.0875	12.0707	30.1043	OK
acadl	chr18:37924801-37943140	18.0649	10.2364	25.8934	OK	33.1895	19.2459	47.1331	OK
acadm	chr2:26618240-26624291	44.9813	34.7601	55.2025	OK	64.4197	47.1295	81.7099	OK
acads	chr10:45501406-45519792	15.7512	8.6997	22.8026	OK	31.4637	18.2163	44.7111	OK
acadsb	chr12:50332097-50682179	48.3344	27.9147	68.754	OK	39.7682	22.8548	56.6815	OK
acadvl	chr7:21456032-21490203	41.172	23.4772	58.8668	OK	60.7459	33.4692	88.0226	OK
acap1	chr7:21216452-21260928	0.789066	0.203336	1.37479	OK	0.986944	0.307931	1.66596	OK
acap3b	chr11:3365688-3557073	0.320695	0	0.962086	OK	2.08661	0	4.38191	OK
acat1	chr10:40027262-40050577	35.97	20.8297	51.1104	OK	65.1097	36.507	93.7124	OK
acat2	chr20:30948502-30957047	15.6265	8.84631	22.4068	OK	29.05	16.8455	41.2545	OK
acbd3	chr20:30728475-30746436	6.28669	2.35262	10.2208	OK	10.5847	4.86428	16.3051	OK
acbd4	chr12:16415488-16466818	0.887081	0.102517	1.67164	OK	1.11659	0.209469	2.02372	OK
acbd5a	chr24:5999273-6016461	2.15444	0.922236	3.38664	OK	3.56171	1.77552	5.34791	OK
acbd5b	chr2:9707574-9730127	0.0810419	0	0.243126	OK	0.229097	0	0.570613	OK
acbd6	chr8:14898222-14958760	7.27112	4.03412	10.5081	OK	13.266	7.67204	18.86	OK
acbd7	chr16:30824793-30827567	3.26246	0.759067	5.76586	OK	13.8375	6.65946	21.0155	OK
accs	chr25:9154202-9177896	2.6859	1.11189	4.2599	OK	4.78088	2.37068	7.19109	OK
acd	chr7:30399655-30666395	1.99117	0.566796	3.41554	OK	3.4649	1.35726	5.57254	OK
ace2	chr11:30857131-30871798	0.0977124	0	0.243373	OK	0.0924534	0	0.230275	OK
acer1	chr8:20770438-20783910	4.31158	1.77314	6.85002	OK	2.79332	0.979705	4.60694	OK
ache	chr7:27205308-27213723	9.65927	5.38773	13.9308	OK	14.7851	8.51809	21.0521	OK
acin1a	chr2:37900577-37909091	33.3099	19.2157	47.4042	OK	47.9255	27.025	68.826	OK
aclya	chr3:17680729-17737693	25.4722	14.3819	36.5625	OK	23.179	13.1241	33.2339	OK
acmsd	chr9:24277638-24287215	1.55152	0.352503	2.75054	OK	1.70803	0.440146	2.97591	OK
acn9	chr19:26012018-26034409	11.3442	5.49283	17.1956	OK	10.2144	4.89302	15.5357	OK
aco1	chr7:75151087-75172458	3.99752	1.92774	6.0673	OK	4.51135	2.26741	6.75528	OK
aco2	chr12:20202852-20215436	92.6645	47.1924	138.137	OK	120.34	59.142	181.537	OK
acot11a	chr2:10822667-10854984	1.03276	0.166408	1.89911	OK	0.920948	0.132171	1.70973	OK
acot11b	chr8:18521386-18529497	0.228419	0	0.530589	OK	1.40189	0.339813	2.46397	OK
acot13	chr19:32822330-32824781	23.9874	10.0257	37.9491	OK	26.2391	11.5874	40.8908	OK
acot7	chr8:48914398-49050495	4.56929	1.54874	7.58983	OK	5.79521	2.25413	9.3363	OK
acot8	chr11:884855-1655389	2.20884	0.628903	3.78878	OK	1.43242	0.2973	2.56754	OK
acot9.1	chr24:22567940-22581406	3.88032	1.79406	5.96659	OK	5.93865	3.07389	8.80341	OK
acot9.2	chr24:22546697-22560114	2.52822	0.906673	4.14977	OK	1.24365	0.289356	2.19794	OK
acox1	chr6:21709030-21724566	5.18846	2.63521	7.74171	OK	8.40824	4.6569	12.1596	OK
acox3	chr7:62274682-62437164	0.471785	0	0.943571	OK	1.60502	0.491316	2.71873	OK
acp1	chr23:35556317-35589230	72.8804	54.3031	91.4577	OK	75.6545	56.7454	94.5635	OK
acp5a	chr6:9435294-9440950	54.7549	31.4825	78.0272	OK	38.978	22.5844	55.3716	OK
acp5b	chr24:31238090-31250796	1.66711	0.312743	3.02147	OK	1.5706	0.294639	2.84656	OK
acp6	chr9:31512075-31523722	11.874	6.45873	17.2893	OK	10.6308	5.7386	15.523	OK
acpl2	chr15:40341599-40371603	1.98819	0.620323	3.35605	OK	4.21237	1.86022	6.56453	OK
acrc	chr14:18567257-18586988	4.45053	2.11239	6.78868	OK	6.292	3.26832	9.31568	OK
acsbg2	chr8:20695871-20730181	10.4358	6.03248	14.8392	OK	14.2473	8.25624	20.2384	OK
acsf2	chr12:28068196-28109027	26.7898	18.9636	34.6161	OK	57.2831	38.402	76.1642	OK
acsl1	chr1:16280478-16329447	6.99301	3.87485	10.1112	OK	8.77149	4.98351	12.5595	OK
acsl3a	chr15:41726615-41796703	0.764145	0.109667	1.41862	OK	0.637287	0.0736491	1.20092	OK
acsl3b	chr2:47496911-47522623	13.9615	8.08408	19.8389	OK	16.4113	9.44474	23.3779	OK
acsl4a	chr14:29459068-29483994	16.7575	9.70461	23.8104	OK	19.6617	11.3204	28.0031	OK
acsl4l	chr5:25187225-25243160	5.2775	2.87976	7.67524	OK	4.02981	2.12757	5.93206	OK
acsl5	chr12:33109657-33144402	6.40866	3.49238	9.32495	OK	21.4397	12.4003	30.4791	OK
acsm3	chr2:44787050-44808224	0.623616	0.151343	1.09589	OK	1.33953	0.524774	2.15428	OK
acss1	chr17:25675636-25695605	4.70152	2.462	6.94104	OK	6.95503	3.87818	10.0319	OK
acss2	chr23:9374971-9395333	11.3379	6.43881	16.237	OK	19.9613	11.5752	28.3474	OK
acta1a	chr1:54512712-54520285	1539.95	599.97	2479.93	OK	769.444	330.698	1208.19	OK
acta1b	chr13:24502950-24508327	4878.02	1524.58	8231.46	OK	4207.62	1344.95	7070.29	OK
acta2	chr12:18167910-18183279	2.17639	0.645458	3.70732	OK	8.87951	4.53708	13.2219	OK
actb1	chr1:7725187-7728705	5862.87	1695.09	10030.6	OK	4231.16	1306.62	7155.7	OK
actb2	chr3:40520888-40524560	7255.28	1961.19	12549.4	OK	6768.22	1833.05	11703.4	OK
actc1a	chr20:29503054-29509417	1721.08	684.977	2757.19	OK	1249.38	517.819	1980.93	OK
actc1b	chr17:758920-764490	44100.6	6202.83	81998.4	OK	34600.6	4556.51	64644.8	OK
actl6a	chr6:29100610-29109494	57.4346	32.7773	82.0919	OK	83.3645	46.0554	120.674	OK
actl6b	chr23:44588444-44610519	0.449672	0	0.968908	OK	0.211972	0	0.52796	OK
actn1	chr13:36722689-36793090	54.0548	29.0154	79.0942	OK	43.2979	23.6458	62.95	OK
actn2	chr17:19952171-19974069	13.9047	8.02326	19.7862	OK	9.41535	5.33858	13.4921	OK
actn3a	chr21:26777346-26799367	444.551	185.822	703.28	OK	490.445	200.293	780.597	OK
actn3b	chr7:7866472-7964195	147.363	68.1303	226.596	OK	123.476	58.0801	188.872	OK
actn4	Zv9_NA540:740-19399	161.338	111.361	211.316	OK	196.623	134.205	259.04	OK
actr1	chr10:43887094-43905964	49.9845	28.0867	71.8824	OK	70.3609	38.1295	102.592	OK
actr10	chr20:54532436-54544967	43.2473	24.5925	61.9022	OK	45.233	25.548	64.918	OK
actr2a	chr1:51916359-51933839	31.2855	18.1224	44.4486	OK	26.3082	15.2024	37.4139	OK
actr2b	chr13:5623673-5655498	4.77008	1.89477	7.64539	OK	7.44406	3.47774	11.4104	OK
actr3	chr9:58106889-58179978	473.58	227.599	719.561	OK	333.439	165.923	500.955	OK
actr5	chr9:143848-152656	10.6811	5.80255	15.5596	OK	9.85029	5.33255	14.368	OK
actr6	chr25:20075389-20084135	10.274	5.41297	15.1351	OK	12.6143	6.91563	18.3129	OK
actr8	chr8:55494510-55511736	13.8164	7.83397	19.7987	OK	10.7533	5.99613	15.5105	OK
acvr1b	chr23:28043326-28063457	21.4407	12.1635	30.7179	OK	31.1334	18.0142	44.2526	OK
acvr1l	chr2:41563902-41583391	10.4695	6.01411	14.9248	OK	15.4814	8.97735	21.9855	OK
acvr2a	chr9:26416996-26477436	4.56161	2.37804	6.74518	OK	4.92704	2.6281	7.22599	OK
acvr2b	chr24:42911602-42967441	4.55824	2.48874	6.62774	OK	3.52505	1.86674	5.18336	OK
acvrl1	chr23:28076289-28097572	5.85844	3.06783	8.64905	OK	7.23441	3.9499	10.5189	OK
acy1	chr22:39637520-39656420	13.0194	7.41062	18.6283	OK	11.3566	6.42733	16.2858	OK
acy3.1	chr1:52994074-52999942	2.93952	0.996607	4.88244	OK	1.54814	0.352277	2.74401	OK
acy3.2	chr1:52985145-52992606	17.5075	9.50432	25.5107	OK	16.4146	8.90471	23.9244	OK
acyp1	chr17:50775477-50778092	11.0477	3.83139	18.2641	OK	14.1468	5.65824	22.6354	OK
ada	chr23:26233786-26263995	11.6991	6.57727	16.8209	OK	12.7304	7.23602	18.2247	OK
adal	chr25:21047883-21054891	1.46857	0.290057	2.64709	OK	3.62773	1.38126	5.87421	OK
adam10a	chr7:31745580-31828538	16.9568	9.7803	24.1333	OK	24.3117	13.7093	34.9141	OK
adam10b	chr25:1880-3637	47.6454	27.6035	67.6872	OK	48.0599	27.8126	68.3071	OK
adam17a	chr17:35414626-35445893	5.24335	2.97459	7.5121	OK	7.2417	4.18468	10.2987	OK
adam28	chr5:29542856-29551801	0.423439	0	0.912383	OK	0.13312	0	0.321379	OK
adam8a	chr13:24895370-24903524	5.54931	2.98423	8.1144	OK	4.77017	2.52611	7.01423	OK
adam9	chr8:48003999-48093554	3.2149	0.96494	5.46487	OK	3.19958	0.998281	5.40087	OK
adamts15	chr5:31818026-31848085	3.45979	1.64214	5.27744	OK	4.43625	2.25993	6.61258	OK
adamts9	chr11:19579429-19648146	0.266879	0.0205292	0.51323	OK	0.311107	0.0416805	0.580534	OK
adar	chr16:25770942-25797004	2.67699	1.39205	3.96192	OK	5.68709	3.25183	8.12234	OK
adarb1	chr22:12780872-12833130	0.683282	0.239648	1.12692	OK	1.88614	0.944859	2.82743	OK
adat1	chr25:35874779-35897192	2.92463	1.02576	4.8235	OK	2.93995	1.06168	4.81821	OK
adat2	chr20:37758360-37785020	4.29043	1.08071	7.50015	OK	3.57012	0.811126	6.32912	OK
adat3	chr9:42108967-42113141	0	0	0	OK	0.00402271	0	0.163578	OK
adck1	chr17:17322347-17586431	4.56858	2.18272	6.95445	OK	3.18066	1.39496	4.96635	OK
adck5	chr19:12478675-12515314	1.3037	0.296199	2.3112	OK	2.92424	1.12939	4.71909	OK
adcy1a	chr20:6896984-6947330	0	0	0	OK	0.130564	0	0.325198	OK
adcy1b	chr2:57581-58238	0.566478	0	1.3676	OK	0	0	0	OK
adcy2b	chr19:28095590-28262314	2.70494	1.2637	4.14618	OK	3.78608	1.94037	5.63178	OK
adcy3l	chr16:3118634-3162003	0.766496	0.193072	1.33992	OK	0.886723	0.257703	1.51574	OK
adcy5	chr9:38924885-39074301	0.763127	0.217228	1.30903	OK	1.24195	0.472873	2.01103	OK
adcy7	chr7:39159613-39204278	2.3079	1.02634	3.58947	OK	1.10516	0.37459	1.83573	OK
adcy8	chr2:42877207-42965592	2.48282	1.05776	3.90787	OK	3.30129	1.55455	5.04803	OK
adcyap1a	chr7:75235629-75241185	0.411111	0	0.93113	OK	0.23241	0	0.578866	OK
adcyap1b	chr2:31014888-31018326	15.8341	8.35971	23.3084	OK	23.3424	13.077	33.6079	OK
adcyap1r1a	chr2:51428576-51448473	4.33383	0	9.81574	OK	2.35054	0	5.85452	OK
add1	chr21:2830597-2908366	11.1599	6.37721	15.9426	OK	19.1685	11.1129	27.2242	OK
add3a	chr22:32736950-32959356	7.06507	3.85972	10.2704	OK	10.8669	6.20868	15.5252	OK
add3b	chr17:20078329-20117683	0.934881	0.212404	1.65736	OK	1.3998	0.442043	2.35756	OK
adh5	chr14:45834138-45846256	282.788	144.345	421.232	OK	245.571	126.465	364.677	OK
adh8a	chr13:12523130-12529521	0.485117	0	1.02193	OK	0.261474	0	0.607371	OK
adh8b	chr13:12502416-12515909	65.7607	37.7361	93.7852	OK	125.1	68.0105	182.19	OK
adhfe1	chr2:42196605-42210693	4.68308	2.15769	7.20846	OK	4.33275	1.98426	6.68123	OK
adi1	chr17:51749316-51754590	32.6418	18.5897	46.6939	OK	30.5307	17.3942	43.6672	OK
adipoql	chr2:3055155-3386905	0.100107	0	0.300321	OK	0	0	0	OK
adipor1a	chr11:25733714-25748096	8.52308	4.48643	12.5597	OK	14.5137	8.2163	20.811	OK
adipor1b	chr8:29228565-29240284	14.2027	7.93938	20.4659	OK	13.3149	7.43804	19.1917	OK
adipor2	chr4:7452005-7489114	22.9928	13.221	32.7646	OK	27.4067	15.8695	38.9439	OK
adka	chr13:25142483-25423088	32.3358	18.6244	46.0472	OK	74.1605	39.9134	108.408	OK
adkb	chr12:47919623-47945568	53.0564	30.3908	75.7219	OK	45.7152	26.2968	65.1335	OK
adm2a	chr4:8942882-8954065	1.05788	0.181064	1.9347	OK	1.73508	0.504256	2.9659	OK
admp	chr2:54071699-54087723	0	0	0	OK	0	0	0	OK
adnp2a	chr16:27613003-27620183	2.82687	1.36598	4.28777	OK	4.51522	2.42415	6.60628	OK
adnp2b	chr19:21268018-21274377	6.7021	3.74397	9.66023	OK	13.955	8.09201	19.8181	OK
adoa	chr12:9229069-9230715	8.5419	4.32004	12.7638	OK	11.2877	6.07016	16.5053	OK
adob	chr17:43704726-43706532	9.84723	5.22458	14.4699	OK	15.4479	8.72031	22.1755	OK
adora2aa	chr8:31519586-31529695	1.67098	0.346683	2.99527	OK	1.00242	0.096726	1.90812	OK
adora2ab	chr21:11503517-11513034	0.49525	0	1.04328	OK	0.133451	0	0.32218	OK
adora2b	chr5:65841943-65861759	0.747814	0	1.54099	OK	0.791912	0	1.59836	OK
adpgk	chr25:2645940-2662901	4.17031	2.05286	6.28776	OK	4.93188	2.54655	7.31721	OK
adprh	chr12:16028289-16075734	9.50371	4.84779	14.1596	OK	13.6968	7.50094	19.8927	OK
adprhl1	chr1:53794-658261	1.07376	0.143917	2.0036	OK	1.01303	0.135805	1.89025	OK
adprhl2	chr17:31670972-31678384	13.0528	7.08594	19.0196	OK	19.7457	11.2392	28.2523	OK
adra2a	chr22:32273262-32276284	0.496682	0.0479259	0.945439	OK	1.04035	0.289932	1.79076	OK
adra2b	chr8:41995277-42294556	0.33289	0	0.753967	OK	0.251253	0	0.58363	OK
adra2c	chr1:41373890-41375189	0.24406	0	0.607883	OK	0.613256	0	1.26371	OK
adra2da	chr14:466523-1226214	0.469536	0.0453065	0.893765	OK	1.33269	0.446498	2.21887	OK
adra2db	chr21:31587446-31588694	0	0	0	OK	0	0	0	OK
adrb1	chr12:32018096-32019317	0.175887	0	0.424628	OK	0.414102	0	0.937903	OK
adrb2a	chr14:35984117-35985335	0.176436	0	0.425955	OK	0.166154	0	0.401132	OK
adrb2b	chr21:34044582-34048532	0.272932	0.0103465	0.535517	OK	0.587302	0.136646	1.03796	OK
adrb3a	chr8:38812339-38850902	2.92515	1.16193	4.68837	OK	3.17192	1.32572	5.01812	OK
adrb3b	chr10:42574447-42589232	0	0	0	OK	0	0	0	OK
adrbk2	chr10:45780761-45922531	4.40097	2.01578	6.78616	OK	8.53838	4.58042	12.4963	OK
adrm1b	chr23:9667887-9674195	143.613	77.369	209.856	OK	130.363	70.5142	190.212	OK
adsl	chr3:24498588-24509860	203.403	104.778	302.028	OK	188.062	97.0904	279.034	OK
adss	chr13:11205450-11252385	3.45098	1.48215	5.41981	OK	4.72087	2.25547	7.18626	OK
adssl	chr21:25916124-25924518	34.1042	19.7763	48.4321	OK	51.2826	29.4369	73.1284	OK
adssl1	chr17:950265-982359	51.7809	27.6284	75.9334	OK	49.72	26.4886	72.9513	OK
aebp2	chr4:2798279-2816337	17.8375	10.2689	25.406	OK	22.9024	13.2779	32.527	OK
aes	chr22:22115812-22167234	1.75409	0.40812	3.10007	OK	4.6985	1.9732	7.4238	OK
afap1l1a	chr14:43420416-43490365	0.518401	0.0500216	0.98678	OK	1.05067	0.28337	1.81798	OK
afap1l1b	chr21:29162742-29211968	2.96641	1.25777	4.67504	OK	4.11119	1.95132	6.27106	OK
afmid	chr11:45658219-46405133	2.3631	0.660996	4.0652	OK	4.9644	2.06991	7.85889	OK
aftpha	chr1:55634641-55649200	5.11647	2.64463	7.5883	OK	6.14435	3.30971	8.97899	OK
aga	chr14:37648799-37657608	8.48536	3.98515	12.9856	OK	7.68435	3.57124	11.7975	OK
agbl5	chr4:444234-467248	4.83226	2.51635	7.14817	OK	6.29527	3.44755	9.143	OK
agfg1a	chr15:34452672-34508666	14.4128	8.27013	20.5555	OK	13.0665	7.48185	18.6512	OK
agfg1b	chr2:16280982-16299874	8.37126	4.50925	12.2333	OK	11.3117	6.35533	16.268	OK
aggf1	chr21:7681849-7708952	3.70375	1.70647	5.70102	OK	6.0931	3.19071	8.99549	OK
agk	chr18:20313328-20321420	14.4063	8.25812	20.5545	OK	16.1236	9.30646	22.9407	OK
agl	chr2:20241565-20296251	13.7538	7.9457	19.5619	OK	13.5543	7.8212	19.2875	OK
agmat	chr23:37580836-37588361	0.575618	0	1.18615	OK	1.2892	0.220656	2.35775	OK
agmo	chr15:33630976-33714770	0.866221	0.124317	1.60812	OK	2.84006	1.1125	4.56762	OK
agpat2	chr11:38513110-38547338	4.57219	2.38355	6.76082	OK	7.0094	3.91262	10.1062	OK
agpat3	chr1:47334853-47372568	21.1907	12.281	30.1004	OK	25.3262	14.6748	35.9776	OK
agpat4	chr13:36166808-36189709	14.8424	8.33637	21.3485	OK	12.3791	6.86809	17.8901	OK
agpat9	chr21:18117650-18132097	8.15457	4.09174	12.2174	OK	13.1142	7.20959	19.0189	OK
agpat9l	chr5:9313221-9350011	3.02072	1.16665	4.87478	OK	4.60514	2.09635	7.11394	OK
agps	chr9:1452427-1708388	7.45935	3.86739	11.0513	OK	9.71865	5.3079	14.1294	OK
agr2	chr19:31646944-31649476	78.0071	45.0867	110.927	OK	67.1017	38.8566	95.3469	OK
agt	chr13:24212342-24219764	3.07404	1.13022	5.01786	OK	6.65697	3.23178	10.0822	OK
agtpbp1	chr8:52146483-52197737	2.08055	0.921979	3.23912	OK	3.00172	1.48845	4.51499	OK
agtr2	chr5:24911374-24918429	6.24061	3.00943	9.47179	OK	7.0827	3.56568	10.5997	OK
agtrap	chr11:16425217-16447425	16.0355	6.95254	25.1185	OK	14.3775	6.1545	22.6006	OK
agxt2	chr21:9082003-9110056	2.86231	1.0039	4.72071	OK	6.57743	3.15712	9.99775	OK
agxt2l1	chr7:60555036-60566202	5.56921	2.57483	8.56359	OK	23.2019	13.3721	33.0317	OK
agxta	chr6:26821111-26831535	1.0624	0.102513	2.02228	OK	3.64843	1.34141	5.95546	OK
agxtb	chr2:22134658-22146269	0.647455	0	1.29491	OK	5.62063	2.55862	8.68264	OK
ahcy	chr6:49877780-49917954	670.311	286.84	1053.78	OK	1178.7	458.088	1899.32	OK
ahcyl1	chr8:25824832-25864049	6.78511	3.78185	9.78838	OK	12.0811	6.98978	17.1723	OK
ahcyl2	chr4:4899263-4965440	29.1599	16.9053	41.4144	OK	29.1799	16.9077	41.4521	OK
ahi1	chr17:8069915-8101870	1.72005	0.678507	2.76159	OK	3.58163	1.78835	5.37491	OK
ahr1a	chr16:22099927-22126001	0.0327725	0	0.0983174	OK	0.0310081	0	0.0930243	OK
ahr1b	chr22:13118505-13182285	0.359017	0.0480991	0.669934	OK	1.06246	0.387819	1.7371	OK
ahr2	chr22:13185562-13304023	6.06741	3.51012	8.6247	OK	12.883	7.3389	18.427	OK
ahrra	chr24:43873325-43880984	1.14445	0.0880347	2.20087	OK	1.82393	0.378416	3.26944	OK
ahrrb	chr2:50703831-50768566	0	0	0	OK	0.57836	0.0219248	1.13479	OK
ahsa1	chr20:26996828-27003787	13.1497	7.24411	19.0553	OK	15.2295	8.56698	21.8919	OK
ahsa1l	chr17:43897072-43910257	63.6249	36.3935	90.8563	OK	60.1652	34.411	85.9194	OK
ahsg	chr22:40834822-40841855	0.140794	0	0.339907	OK	0.199184	0	0.496111	OK
aicda	chr16:14411897-14417073	0	0	0	OK	0	0	0	OK
aida	chr20:52069514-52092526	7.91337	3.72634	12.1004	OK	9.82695	4.94723	14.7067	OK
aif1l	chr5:36167314-36193400	18.178	10.465	25.891	OK	40.4802	23.1968	57.7636	OK
aimp1	chr1:50801061-50826737	294.699	152.218	437.18	OK	206.447	110.116	302.778	OK
aip	chr1:40389264-40401927	36.8622	21.3756	52.3489	OK	58.847	33.6248	84.0691	OK
aire	chr2:22266589-22283797	0	0	0	OK	0.0519997	0	0.155999	OK
ak2	chr19:36967045-36977233	112.845	62.5508	163.139	OK	103.834	57.6814	149.987	OK
ak3	chr10:10966730-10977880	9.37174	5.02748	13.716	OK	13.9024	7.85634	19.9484	OK
ak4	chr6:31044317-31053716	5.1062	2.48399	7.72841	OK	10.3903	5.77745	15.0032	OK
ak5l	chr5:67445697-67471295	3.67392	1.43913	5.9087	OK	3.05604	1.13542	4.97666	OK
ak7	chr20:4784120-4808403	1.96527	0.673834	3.2567	OK	2.40642	0.929397	3.88344	OK
akap12b	chr20:26441830-26450305	72.8639	36.8641	108.864	OK	81.452	40.4514	122.453	OK
akap17a	Zv9_NA998:29585-42904	6.123	3.43919	8.8068	OK	9.1571	5.40129	12.9129	OK
akap1b	chr15:30137944-30154902	27.9382	16.0478	39.8286	OK	24.568	14.1544	34.9815	OK
akap2	chr10:4878663-4922022	2.29238	1.28205	3.30272	OK	3.547	2.04608	5.04792	OK
akap8l	chr1:59964010-59964869	193.018	109.275	276.76	OK	185.626	104.891	266.36	OK
akirin1	chr16:35434877-35454241	116.251	65.3409	167.16	OK	119.967	66.935	172.999	OK
akirin2	chr20:2745115-2754952	90.4291	64.6627	116.196	OK	99.2056	69.0661	129.345	OK
akr1a1a	chr5:43139628-43150207	29.5196	16.6213	42.4179	OK	77.5574	44.783	110.332	OK
akr1a1b	chr6:33616458-33623017	20.2416	11.0102	29.473	OK	32.1699	18.3864	45.9534	OK
akr1b1	chr4:13965433-13971771	117.038	66.1079	167.969	OK	83.5307	47.9592	119.102	OK
akt2	chr18:39008281-39050632	32.6281	18.4953	46.7609	OK	41.1274	22.7934	59.4615	OK
akt2l	chr10:47-1422	40.3902	16.5311	64.2493	OK	40.0749	16.9109	63.239	OK
akt3a	chr13:10740707-11093798	0.621955	0.106452	1.13746	OK	0.464584	0.0536904	0.875477	OK
aktip	chr7:37794761-37810595	14.5475	8.25287	20.842	OK	23.9643	13.8919	34.0367	OK
alad	chr5:62950728-62964793	28.0768	16.0715	40.0822	OK	25.1728	14.3681	35.9774	OK
alas1	chr11:246449-255897	156.372	80.2692	232.475	OK	187.325	93.6767	280.974	OK
alas2	chr8:21891957-21907046	97.136	51.2272	143.045	OK	139.544	70.3152	208.773	OK
alcama	chr10:29414801-29517551	23.2073	13.4291	32.9855	OK	32.9191	19.0505	46.7877	OK
alcamb	chr15:18800099-18840634	23.082	13.3461	32.8178	OK	35.6037	20.0942	51.1131	OK
aldh16a1	chr3:32217378-32235511	7.22992	3.9594	10.5004	OK	9.20298	5.19619	13.2098	OK
aldh18a1	chr12:32453024-32496033	8.71906	5.02534	12.4128	OK	13.8688	8.03006	19.7076	OK
aldh1a2	chr7:31663576-31704022	26.6975	15.4808	37.9142	OK	42.4427	24.2372	60.6482	OK
aldh1a3	chr7:10543474-10624881	1.50207	0.396022	2.60813	OK	5.47994	2.63033	8.32955	OK
aldh1l1	chr6:23753431-23786144	16.7885	9.71704	23.86	OK	26.6956	15.3987	37.9925	OK
aldh2a	chr5:72440788-72533819	14.3209	8.04229	20.5995	OK	25.3849	14.707	36.0628	OK
aldh2b	chr5:72440788-72533819	11.7115	6.46414	16.9588	OK	16.0231	9.13585	22.9104	OK
aldh3a2	chr15:19792305-19800866	13.1044	7.32044	18.8883	OK	14.7554	8.36641	21.1444	OK
aldh3b1	chr3:34205528-34214248	8.1419	4.23981	12.044	OK	6.60004	3.33237	9.8677	OK
aldh4a1	chr11:43043855-43067703	19.9026	11.4393	28.3659	OK	38.6892	22.3289	55.0495	OK
aldh5a1	chr16:38350705-38359207	1.202	0.249382	2.15461	OK	3.40553	1.39383	5.41722	OK
aldh6a1	chr17:45239540-45271061	99.9205	53.5955	146.245	OK	132.618	68.5554	196.681	OK
aldh7a1	chr10:16035487-16056564	94.9329	52.1533	137.713	OK	105.579	57.0612	154.096	OK
aldh8a1	chr23:31991182-32002287	7.81537	3.87538	11.7554	OK	17.059	9.62206	24.496	OK
aldh9a1a	chr8:21633145-21641256	222.387	109.94	334.833	OK	474.667	210.343	738.99	OK
aldh9a1b	chr2:5709760-5734452	13.7541	7.72029	19.7878	OK	29.6576	17.1955	42.1197	OK
aldoaa	chr3:39563081-39571834	366.346	176.055	556.636	OK	405.149	190.662	619.637	OK
aldoab	chr12:4732692-4750346	993.813	425.805	1561.82	OK	1102.77	461.138	1744.4	OK
aldob	chr14:22107721-22116461	879.596	376.618	1382.57	OK	2098.72	773.902	3423.54	OK
aldoca	chr15:15098600-15117171	0.164866	0	0.410634	OK	0.0518989	0	0.155697	OK
aldocb	chr21:38444344-38474817	52.4537	29.8577	75.0498	OK	53.6948	30.4059	76.9837	OK
alg1	chr3:29011410-29023859	4.02159	1.67281	6.37037	OK	7.48364	3.76129	11.206	OK
alg11	chr1:28696192-28704187	5.16929	2.67564	7.66294	OK	6.26163	3.38008	9.14318	OK
alg12	chr4:26396921-26405819	4.2048	1.70129	6.7083	OK	7.06679	3.40784	10.7257	OK
alg13	chr21:33199314-33227601	0	0	0	OK	0	0	0	OK
alg14	chr24:31321625-31343610	12.8852	5.81033	19.9601	OK	9.09132	3.73882	14.4438	OK
alg2	chr16:29444176-29452313	6.81618	3.4034	10.229	OK	10.1461	5.50413	14.7881	OK
alg3	chr2:45034238-45042844	15.7514	9.02175	22.4811	OK	17.0129	9.80255	24.2233	OK
alg5	chr10:36008054-36025996	38.2083	22.1017	54.3149	OK	34.0058	19.6422	48.3693	OK
alg6	chr6:31757265-31779278	19.6628	11.2895	28.0361	OK	16.5336	9.43371	23.6335	OK
alg8	chr21:22007817-22016388	4.49945	1.9939	7.00501	OK	6.1216	2.99472	9.24848	OK
alg9	chr5:59092925-59112290	12.2774	6.9842	17.5706	OK	16.8588	9.75067	23.9669	OK
alkbh3	chr25:31223376-31253001	3.09524	0.947488	5.24299	OK	4.77805	1.87164	7.68445	OK
alkbh5	chr1:7584836-7592674	8.71106	4.35664	13.0655	OK	7.41584	3.62038	11.2113	OK
alkbh6	chr5:38250258-38254861	16.3797	9.00024	23.7591	OK	12.9511	6.94207	18.9602	OK
alkbh7	chr3:34003805-34026613	6.75534	2.97293	10.5377	OK	6.44243	2.84503	10.0398	OK
allc	chr20:30381347-30396792	0	0	0	OK	0.269053	0	0.609381	OK
alox12	chr7:27155600-27173814	13.6228	7.8923	19.3532	OK	12.9704	7.51483	18.4259	OK
alox5	chr13:18177247-18223831	1.00022	0.197554	1.80289	OK	0.810154	0.13054	1.48977	OK
alox5ap	chr10:37702656-37707787	0.578928	0	1.21955	OK	0.389604	0	0.882418	OK
alp	chr11:28797175-28927292	4.21412	1.78681	6.64143	OK	8.46232	4.37051	12.5541	OK
alpi	chr22:41808077-41823294	9.00019	4.73207	13.2683	OK	10.0922	5.45613	14.7282	OK
alx4b	chr18:36758327-36801751	1.26107	0.305677	2.21646	OK	2.01653	0.691409	3.34164	OK
alyref	chr3:60286647-60296969	349.045	174.753	523.337	OK	343.611	171.179	516.043	OK
ambpl	chr10:10767459-10789347	98.79	55.8938	141.686	OK	160.443	86.4664	234.419	OK
amd1	chr20:2983302-3012266	21.7838	12.2774	31.2901	OK	33.5317	18.0811	48.9823	OK
amdhd1	chr7:20549995-20559096	5.31697	2.34802	8.28592	OK	11.2438	5.99745	16.4901	OK
amfr	chr25:37234367-37254196	9.49264	5.47192	13.5134	OK	11.2058	6.49339	15.9183	OK
amh	chr22:21068969-21081954	0.121676	0	0.293753	OK	0.114852	0	0.277277	OK
ammecr1	chr21:43245405-43267925	42.6407	24.6854	60.596	OK	37.1395	21.4626	52.8164	OK
amn1	chr25:29760334-29770288	1.67335	0.269625	3.07707	OK	2.01275	0.437555	3.58795	OK
amotl2a	chr6:27700244-27707602	17.3531	10.0123	24.6939	OK	23.2411	13.4763	33.0058	OK
amotl2b	chr2:22309500-22318822	10.656	6.07119	15.2408	OK	9.52006	5.4029	13.6372	OK
ampd1	chr8:11594898-11626258	9.57411	5.28798	13.8602	OK	74.0154	40.1663	107.864	OK
ampd3b	chr18:16421975-16454344	7.65468	4.18943	11.1199	OK	7.17629	3.92283	10.4297	OK
amph	chr2:31609225-31654880	3.9519	2.01926	5.88453	OK	9.5943	5.49897	13.6896	OK
amt	chr8:27249517-27261782	3.70917	1.638	5.78034	OK	7.09634	3.71924	10.4734	OK
amy2a	chr2:15433370-15447553	0.38465	0	0.828806	OK	0	0	0	OK
anapc11	chr6:19659553-19665320	168.823	96.6057	241.04	OK	94.6169	51.8483	137.386	OK
anapc2	chr5:62867204-62892206	9.02403	5.01967	13.0284	OK	10.4444	5.91542	14.9734	OK
anapc5	chr8:41995277-42294556	8.5729	4.73235	12.4134	OK	12.1637	6.95079	17.3766	OK
and1	chr24:27076104-27079961	147.271	74.6064	219.935	OK	289.53	133.94	445.12	OK
and2	chr2:31480046-31484497	113.964	60.6414	167.287	OK	266.808	128.153	405.464	OK
and3	chr10:23048765-23054968	150.628	82.8947	218.362	OK	290.212	148.031	432.393	OK
and4	chr14:226465-226889	481.528	260.104	702.952	OK	934.084	537.917	1330.25	OK
angel2	chr20:37944703-37957863	9.92306	5.50546	14.3407	OK	11.305	6.38306	16.227	OK
angpt1	chr19:48717555-48862683	4.49722	1.88867	7.10576	OK	4.36363	1.8502	6.87705	OK
angpt2	chr19:37348052-37400778	1.76009	0.426638	3.09354	OK	2.1713	0.643948	3.69865	OK
angptl1	chr20:15987672-16196883	2.28693	0.650985	3.92287	OK	3.84165	1.4837	6.19959	OK
angptl2	chr8:33762680-33962244	9.90696	5.67742	14.1365	OK	11.923	6.89452	16.9514	OK
angptl3	chr6:32037388-32041214	3.00846	0.979143	5.03778	OK	6.52341	2.96958	10.0772	OK
angptl6	chr3:55376411-55396284	4.96108	2.08348	7.83868	OK	7.77675	3.78312	11.7704	OK
angptl7	chr8:48231544-48475752	37.0734	21.4957	52.651	OK	37.4021	21.6888	53.1153	OK
ank1	chr5:71811670-71821348	142.621	82.0032	203.239	OK	105.394	61.0246	149.763	OK
ank2b	chr7:59233610-59343896	2.47464	0.757514	4.19176	OK	2.91784	1.01192	4.82377	OK
ank3b	chr12:8316055-8317517	2.45654	0.48519	4.42789	OK	1.97809	0.318729	3.63745	OK
ankar	chr9:42118916-42150941	0.0419223	0	0.101209	OK	0.138968	0	0.292745	OK
ankdd1a	chr7:14409482-14519413	0.267809	0	0.539227	OK	0.286473	0.00897131	0.563975	OK
ankfy1	chr5:32637780-32669852	11.9307	6.91628	16.9452	OK	16.4351	9.4316	23.4386	OK
ankha	chr24:10149876-10195007	0.260066	0	0.535908	OK	0.430624	0.0415518	0.819695	OK
ankhb	chr2:31675489-31724187	3.54965	1.64538	5.45391	OK	6.06417	3.20754	8.92079	OK
ankhd1	chr21:25801502-25876724	14.2876	8.00406	20.5711	OK	19.4202	10.523	28.3174	OK
ankk1	chr15:20975670-20986596	0.386688	0	0.773376	OK	1.02392	0.263857	1.78399	OK
ankle2	chr5:20727222-20745466	2.65189	1.19999	4.1038	OK	2.50983	1.1357	3.88395	OK
ankmy2a	chr15:33869568-33887075	4.91947	2.36131	7.47763	OK	8.22091	4.42827	12.0136	OK
ankra2	chr5:36600215-36605171	7.96753	3.92206	12.013	OK	14.855	8.22745	21.4826	OK
ankrd10a	chr1:28071680-28094990	4.43898	1.91556	6.9624	OK	7.02151	3.48731	10.5557	OK
ankrd10b	chr9:8985935-9024100	5.13055	2.21399	8.04711	OK	7.48063	3.64653	11.3147	OK
ankrd12	chr2:55283370-55376833	2.06249	0.599409	3.52556	OK	4.89582	2.16203	7.6296	OK
ankrd13a	chr5:21716683-21736272	3.51295	1.50377	5.52213	OK	2.83294	1.14623	4.51965	OK
ankrd13b	chr15:27831856-27859752	0.142933	0	0.345071	OK	0.0673973	0	0.202192	OK
ankrd13c	chr11:45658219-46405133	24.3923	14.1128	34.6718	OK	27.7699	15.9751	39.5648	OK
ankrd16	chr4:10522622-10527226	3.49559	1.19854	5.79264	OK	4.34252	1.68909	6.99596	OK
ankrd1b	chr12:17512223-17523589	20.0627	11.1356	28.9899	OK	18.0757	9.98132	26.1701	OK
ankrd22	chr12:18222326-18226156	5.22494	1.77097	8.67891	OK	2.16805	0.371077	3.96502	OK
ankrd29	chr22:16640666-16653106	1.40331	0.305068	2.50156	OK	2.01567	0.604994	3.42634	OK
ankrd31	chr5:52688225-52697293	0	0	0	OK	0	0	0	OK
ankrd37	chr1:16437320-16440668	2.07068	0.388452	3.75291	OK	2.62911	0.662243	4.59598	OK
ankrd45	chr2:35448865-35452608	2.14598	0.248004	4.04396	OK	2.1457	0.287469	4.00392	OK
ankrd46	chr7:52366138-52369706	5.93358	2.56052	9.30664	OK	10.2419	5.18639	15.2974	OK
ankrd49	chr15:2842807-2849097	4.00643	1.55836	6.4545	OK	4.62611	1.9428	7.30941	OK
ankrd52	chr23:32600667-32629289	1.43625	0.533615	2.33889	OK	2.11772	0.928783	3.30666	OK
ankrd54	chr3:26990347-26999442	16.8896	9.4892	24.29	OK	21.3524	12.2415	30.4632	OK
ankrd6	chr20:1226546-1262905	1.99297	0.780678	3.20525	OK	2.33292	0.989171	3.67667	OK
ankrd9	chr17:29335668-29336841	17.4008	9.2979	25.5036	OK	10.4558	5.10446	15.8071	OK
anks1b	chr4:16956342-17269595	2.0787	0.934086	3.2233	OK	2.28146	1.06867	3.49425	OK
ano2	chr4:4145676-4172656	0.204889	0	0.51032	OK	0.193275	0	0.481392	OK
ano5b	chr7:34170012-34230113	2.6287	1.24768	4.00972	OK	4.32652	2.30778	6.34526	OK
anp32a	chr7:34680136-34684512	156.949	82.3345	231.563	OK	285.17	139.059	431.282	OK
anp32b	chr1:25626424-25630924	229.837	117.609	342.064	OK	292.641	144.825	440.458	OK
anp32e	chr19:43849202-43862576	72.5202	39.5388	105.502	OK	114.705	59.1832	170.227	OK
anpepa	chr18:20858238-20878374	0.0264801	0	0.0794404	OK	0.0250679	0	0.0752038	OK
anpepb	chr25:11024630-11041164	0.0281341	0	0.0844023	OK	0.10652	0	0.247432	OK
antxr2a	chr5:40992230-41079937	2.30123	0.839995	3.76247	OK	3.08835	1.297	4.8797	OK
antxr2b	chr10:9285942-9310148	0.140444	0	0.339062	OK	0.927229	0.0894702	1.76499	OK
anxa11a	chr13:16328862-16375571	68.226	38.8359	97.616	OK	76.9363	43.8701	110.003	OK
anxa11b	chr12:50259666-50270603	71.5942	38.8444	104.344	OK	87.9503	46.3988	129.502	OK
anxa13	chr24:6445336-6459077	26.9845	15.6442	38.3249	OK	42.7547	24.5421	60.9674	OK
anxa1a	chr5:27222729-27227674	196.45	105.271	287.629	OK	136.075	75.1969	196.954	OK
anxa1b	chr5:67531649-67546733	25.9434	14.9564	36.9304	OK	12.3205	6.72291	17.9181	OK
anxa1c	chr5:67519125-67530512	123.642	69.479	177.804	OK	89.1738	50.9969	127.351	OK
anxa2a	chr25:35060140-35074189	185.751	98.1465	273.355	OK	95.0076	53.2956	136.72	OK
anxa2b	chr7:30854903-30869547	1.38268	0.185244	2.58012	OK	5.77898	2.42696	9.13099	OK
anxa3a	chr5:40687820-40696080	12.2648	6.19675	18.3328	OK	9.2993	4.43341	14.1652	OK
anxa3b	chr10:9338077-9360218	18.2458	10.3133	26.1783	OK	24.6456	14.2122	35.079	OK
anxa4	chr10:42544705-42567602	43.8911	25.842	61.9402	OK	76.8539	44.5539	109.154	OK
anxa5a	chr14:49346446-49369877	1.25599	0.121193	2.39079	OK	2.36529	0.609519	4.12107	OK
anxa5b	chr1:21428977-21439185	24.8735	14.3788	35.3683	OK	38.9255	22.4982	55.3527	OK
anxa6	chr14:51557351-51620161	107.552	57.7204	157.384	OK	69.0233	38.4603	99.5863	OK
ap1b1	chr5:26240684-26670962	20.2874	11.6199	28.9549	OK	19.1736	10.9833	27.3639	OK
ap1g1	chr7:70402776-70431095	18.9141	10.9633	26.8649	OK	19.6471	11.3932	27.9009	OK
ap1m2	chr6:47583-54749	10.3884	5.46196	15.3149	OK	9.28971	4.83752	13.7419	OK
ap1m3	chr6:33736707-33772175	1.48136	0.496309	2.46641	OK	1.10103	0.319986	1.88207	OK
ap1s1	chr7:27370930-27389001	17.5239	9.75544	25.2924	OK	21.5478	12.2649	30.8307	OK
ap1s2	chr11:12777945-12786280	37.2325	21.5904	52.8746	OK	58.5876	33.5348	83.6403	OK
ap1s3a	chr15:41885247-41985686	0.656596	0	1.63539	OK	1.0193	0	2.30863	OK
ap1s3b	chr2:47709965-47743534	23.21	12.7246	33.6955	OK	11.5456	5.62806	17.4631	OK
ap2b1	chr5:64720351-64786703	31.0453	17.3718	44.7188	OK	48.449	25.8274	71.0706	OK
ap2m1a	chr2:9578711-9607449	185.627	93.5468	277.708	OK	208.848	103.192	314.505	OK
ap2m1b	chr18:44371429-44400226	88.8736	48.2878	129.459	OK	104.395	55.4237	153.366	OK
ap3d1	chr22:22535657-22595106	12.6063	7.30412	17.9085	OK	13.4205	7.78238	19.0586	OK
ap3m1	chr13:25423994-25432960	13.9152	7.86359	19.9668	OK	15.582	8.90738	22.2566	OK
ap3m2	chr5:16079022-16094360	13.0699	7.40755	18.7323	OK	21.1444	12.2534	30.0355	OK
ap3s2	chr25:11006579-11016610	26.095	14.2996	37.8904	OK	40.2757	23.0542	57.4972	OK
ap4b1l	chr23:370633-383909	5.54242	2.78563	8.2992	OK	5.43314	2.75129	8.11499	OK
ap4m1	chr10:23055012-23062288	2.56468	0.93616	4.19321	OK	2.90735	1.14686	4.66785	OK
ap4s1	chr17:28763380-28764374	29.6185	11.5205	47.7165	OK	26.588	10.2687	42.9072	OK
apaf1	chr4:16911900-16942219	9.70168	6.28369	13.1197	OK	8.39157	5.52608	11.2571	OK
apbb1ip	chr24:6123411-6161579	3.62105	1.76513	5.47697	OK	3.16762	1.51338	4.82185	OK
apc	chr10:1878296-1921518	6.63763	3.84474	9.43052	OK	13.6433	7.58204	19.7045	OK
apeh	chr8:55768437-55786463	15.6239	9.03368	22.2141	OK	17.3293	10.0457	24.6128	OK
apex1	chr4:5207249-5213078	53.1986	30.2361	76.1612	OK	88.8674	48.1085	129.626	OK
apex2	chr8:23118384-23122472	2.81979	1.04798	4.5916	LOWDATA	0.00181614	0	0.104225	LOWDATA
apg3l	chr6:7026777-7039984	36.2857	21.0414	51.5299	OK	49.061	28.2752	69.8468	OK
aph1b	chr7:30399655-30666395	45.7597	26.319	65.2003	OK	40.7438	23.4875	58.0002	OK
api5	chr25:31120676-31141845	57.8483	31.723	83.9736	OK	79.4708	41.9056	117.036	OK
apip	chr7:51358470-51365506	62.7977	36.2677	89.3276	OK	41.9731	23.8426	60.1036	OK
apln	chr14:34698263-34731844	5.17951	2.75532	7.60371	OK	9.56395	5.4652	13.6627	OK
aplnra	chr8:42369475-42370944	8.60164	4.22544	12.9778	OK	10.6853	5.56427	15.8064	OK
aplnrb	chr10:8719514-8721598	3.80296	1.67363	5.93229	OK	12.1848	6.83533	17.5342	OK
aplp2	chr18:42781184-42943538	24.883	13.8554	35.9106	OK	29.2793	15.9788	42.5798	OK
apoa1a	chr5:39578968-39581969	7087.53	2328.31	11846.8	OK	11001.5	3188.66	18814.3	OK
apoa1bp	chr19:8030810-8035183	13.2615	6.87152	19.6515	OK	15.1026	8.08883	22.1163	OK
apoa2	chr16:26218270-26219561	11133.3	3731.38	18535.3	OK	13339.9	4204.92	22474.9	OK
apoa4	chr16:26153376-26155273	299.146	153.492	444.8	OK	627.851	292.404	963.297	OK
apobec2a	chr22:616510-626847	49.3368	28.6062	70.0675	OK	51.6295	29.904	73.3549	OK
apobl	chr20:31295685-31310798	223.08	83.9569	362.202	OK	518.541	161.313	875.768	OK
apoea	chr19:11822064-12049279	546.858	266.314	827.403	OK	764.948	353.378	1176.52	OK
apoeb	chr16:26200568-26202754	1119.16	473.9	1764.41	OK	1748.96	684.687	2813.23	OK
apoer2	chr6:35019115-35311365	1.66416	0.622766	2.70556	OK	2.28785	0.987278	3.58842	OK
apol1	chr2:37674110-37677483	2.3984	0.803551	3.99325	OK	3.07338	1.18699	4.95977	OK
apom	chr2:42329859-42335679	101.405	58.8024	144.007	OK	355.048	189.432	520.665	OK
apooa	Zv9_scaffold3516:63881-100057	36.2	20.2157	52.1844	OK	30.8767	17.0684	44.6849	OK
apoob	chr24:22581861-22597307	4.58856	1.84115	7.33597	OK	9.71857	4.91863	14.5185	OK
appa	chr1:53794-658261	14.961	8.59105	21.331	OK	25.7363	14.9038	36.5688	OK
appb	chr9:35997722-36041032	28.4587	16.045	40.8724	OK	57.0765	29.9203	84.2327	OK
appbp2	chr15:23275816-23296374	7.46405	4.07289	10.8552	OK	11.4867	6.55989	16.4135	OK
appl1	chr11:43680160-43707068	1.54363	0.472522	2.61473	OK	3.4455	1.53216	5.35883	OK
appl2	chr25:6028148-6053447	2.45861	0.929457	3.98775	OK	5.16383	2.52095	7.8067	OK
aprt	chr7:56793795-56802991	4.71859	2.35605	7.08113	OK	4.3958	2.18674	6.60485	OK
aptx	chr1:53148488-53154211	20.5462	11.1229	29.9696	OK	16.7835	8.88791	24.679	OK
aqp10a	chr16:24469079-24474493	0	0	0	OK	0.135935	0	0.328176	OK
aqp10b	chr19:8432563-8439422	0	0	0	OK	0.13095	0	0.316141	OK
aqp12	chr22:2117474-2129590	85.4801	49.4411	121.519	OK	59.5882	34.5453	84.631	OK
aqp1a.1	chr2:2888642-2900295	176.945	96.2057	257.683	OK	225.026	118.472	331.579	OK
aqp1a.2	chr2:2912957-2917596	0	0	0	OK	0	0	0	OK
aqp3a	chr5:44625003-44630396	51.0962	29.3468	72.8456	OK	74.1397	41.409	106.87	OK
aqp3b	chr21:15491725-15500351	0.741835	0	1.59843	OK	1.62521	0.15682	3.0936	OK
aqp4	chr20:18209301-18232699	0.337866	0	0.841527	OK	0.211681	0	0.511043	OK
aqp7	chr21:10434587-10444308	1.62282	0.217416	3.02822	OK	0.477044	0	1.08046	OK
aqp8a.1	chr12:21718602-21725551	62.1438	36.0284	88.2592	OK	45.9047	26.4896	65.3198	OK
aqp8a.2	chr12:21707631-21714554	0	0	0	OK	0.179119	0	0.432432	OK
aqp8b	chr3:18301455-18305011	2.20432	0.377284	4.03135	OK	4.25098	1.36712	7.13483	OK
aqp9a	chr25:10304-513717	0.583148	0	1.35451	OK	0.683109	0	1.54713	OK
aqp9b	chr7:31708400-31725287	0.242325	0	0.585024	OK	0.910277	0	1.87577	OK
aqr	chr17:51546236-51646759	13.5485	7.84166	19.2553	OK	17.3574	9.93931	24.7756	OK
ar	chr5:37179238-37298876	1.09583	0.445505	1.74616	OK	1.42159	0.641039	2.20214	OK
araf	chr5:28499505-28510580	3.42315	1.70289	5.14341	OK	5.33458	2.90542	7.76374	OK
arcn1a	chr5:32141268-32155663	26.4084	15.2148	37.6021	OK	39.2765	22.0314	56.5217	OK
arcn1b	chr15:17045884-17059141	34.0002	19.4951	48.5052	OK	43.0284	24.2285	61.8282	OK
arf1	chr2:3427760-3476125	15.9382	9.16445	22.7119	OK	24.143	13.4689	34.817	OK
arf1l	chr24:37889525-37896283	199.313	103.597	295.029	OK	235.662	119.517	351.807	OK
arf2	chr3:37553272-37566383	101.101	52.7893	149.412	OK	135.579	68.1447	203.013	OK
arf3a	chr23:27862656-27874353	1.63958	0.35643	2.92273	OK	5.37825	2.34776	8.40874	OK
arf3b	chr6:7361713-7369374	1.96979	0	3.97572	OK	5.09651	1.18579	9.00723	OK
arf4	Zv9_NA930:22140-22487	29.0615	8.2725	49.8505	OK	0.820622	0	2.46187	OK
arf5	chr18:7006538-7016490	131.906	70.3134	193.498	OK	168.863	87.0816	250.645	OK
arf6	chr20:54586918-54588507	42.2011	24.471	59.9311	OK	37.5762	21.7828	53.3696	OK
arfgap2	chr18:43266506-43290989	51.3336	29.3208	73.3464	OK	51.993	29.5757	74.4103	OK
arfgap3	chr4:62041798-62049562	13.247	7.35943	19.1345	OK	5.56122	2.66934	8.4531	OK
arfip1	chr1:24300110-24343844	8.66123	4.27909	13.0434	OK	11.6714	6.1924	17.1503	OK
arfip2a	chr15:31495455-31513518	6.76619	3.5022	10.0302	OK	11.9371	6.72733	17.1468	OK
arfip2b	chr10:26840213-26859979	4.36852	1.82585	6.9112	OK	5.00644	2.22629	7.78659	OK
arfrp1	chr6:58425378-58431472	11.6974	5.08884	18.306	OK	10.2666	4.3739	16.1592	OK
arg1	chr12:10578631-10599251	0	0	0	OK	0	0	0	OK
arg2	chr13:33248148-33257863	21.7326	12.5708	30.8944	OK	7.76669	4.1316	11.4018	OK
arglu1a	chr9:27119556-27129957	12.5909	6.87852	18.3032	OK	20.899	11.9906	29.8075	OK
arglu1b	chr1:6760432-6771718	18.4904	10.554	26.4268	OK	28.3934	16.4618	40.3249	OK
arhgap1	chr7:40154179-40175710	16.2728	8.96938	23.5761	OK	22.0113	12.5336	31.489	OK
arhgap10	chr1:36454282-36621189	6.46188	3.59729	9.32648	OK	8.04619	4.5827	11.5097	OK
arhgap11a	chr17:734494-755824	5.30925	3.27008	7.34841	OK	10.4813	6.13264	14.83	OK
arhgap12a	chr2:43810721-43858719	3.15336	1.57195	4.73476	OK	2.30203	1.07547	3.52859	OK
arhgap12b	chr12:28193082-28296812	2.76023	1.36871	4.15175	OK	5.61627	3.14722	8.08532	OK
arhgap28	chr24:43552375-43577784	5.92983	2.94041	8.91926	OK	4.9474	2.38099	7.5138	OK
arhgap29b	chr2:14949000-15018498	2.52783	1.3279	3.72776	OK	3.91716	2.19743	5.6369	OK
arhgap4a	chr23:25276725-25302732	0.322115	0	0.64423	OK	0.396224	0.0304788	0.76197	OK
arhgdia	chr3:60305891-60353649	170.026	85.6355	254.416	OK	202.897	99.5081	306.285	OK
arhgdig	chr3:27864777-27919732	28.4021	16.4494	40.3548	OK	30.384	17.55	43.218	OK
arhgef11	chr7:6227372-6331022	1.87805	0.843924	2.91218	OK	3.27437	1.70509	4.84365	OK
arhgef18a	chr2:37225079-37258714	3.08333	1.564	4.60266	OK	4.58576	2.51135	6.66017	OK
arhgef1a	chr19:11529766-11596559	4.1553	2.23274	6.07787	OK	5.20688	2.8998	7.51396	OK
arhgef1b	chr16:28402976-28483195	14.4006	8.09609	20.7052	OK	13.1274	7.3563	18.8986	OK
arhgef3l	chr23:20957699-20972635	0.710585	0.101981	1.31919	OK	0.75085	0.128513	1.37319	OK
arhgef7a	chr9:22569229-22600018	2.6065	1.1937	4.01931	OK	5.61689	3.05918	8.17461	OK
arhgef7b	chr1:46429126-46517387	6.16577	3.40838	8.92316	OK	11.1904	6.46523	15.9155	OK
arhgef9b	chr14:9314501-9371568	0.795921	0.091982	1.49986	OK	1.25296	0.291522	2.21439	OK
arid1aa	chr16:36261987-36397041	6.54512	3.03405	10.0562	OK	9.57006	4.92288	14.2172	OK
arid2	chr4:1507087-1543402	7.74799	4.48153	11.0144	OK	12.2507	7.07478	17.4266	OK
arid3a	chr5:42941594-43065367	6.92625	3.3763	10.4762	OK	8.15131	4.17197	12.1306	OK
arid3b	chr25:29854660-29940768	32.8673	18.4523	47.2823	OK	44.6915	24.2798	65.1032	OK
arid4a	chr17:11255074-11281925	5.8777	3.24457	8.51083	OK	12.1356	7.02898	17.2423	OK
arih1	chr18:18660536-18681728	9.17251	5.03759	13.3074	OK	10.8415	6.09513	15.5879	OK
arih1l	chr7:14318731-14339049	5.91477	2.80737	9.02217	OK	4.54161	2.03372	7.04949	OK
arih2	chr8:26887565-26910344	39.5275	22.631	56.4239	OK	41.2391	23.4807	58.9975	OK
arl1	Zv9_scaffold3539:43798-46956	70.3652	40.7837	99.9468	OK	89.8431	51.6668	128.019	OK
arl11	chr1:47149743-47151629	2.08074	0.677203	3.48427	OK	1.1793	0.267935	2.09066	OK
arl13a	chr14:42768750-42784125	0.153416	0	0.382116	OK	1.59424	0.463324	2.72515	OK
arl13b	chr1:33300938-33327476	1.80321	0.68169	2.92473	OK	4.73901	2.43118	7.04684	OK
arl14	chr2:5903802-5904831	13.5111	6.63714	20.3851	OK	3.3042	0.940555	5.66784	OK
arl15	chr5:41924930-42094340	2.33335	4.44e-16	4.6667	OK	1.73663	0	3.57861	OK
arl16	chr3:47487540-47493524	3.96592	1.42198	6.50986	OK	7.70668	3.58162	11.8317	OK
arl2	chr7:26214311-26216451	16.9384	8.67795	25.1988	OK	19.6559	10.4664	28.8454	OK
arl2bp	chr18:18651771-18656006	4.03881	1.17378	6.90385	OK	7.58498	3.10442	12.0655	OK
arl3	chr12:35458592-35734635	21.5295	12.4763	30.5828	OK	29.9996	17.3326	42.6665	OK
arl3l1	chr21:31939671-32046350	0.0802159	0	0.306406	OK	0.756571	0.00294386	1.5102	OK
arl3l2	chr14:466523-1226214	0.202367	0	0.488558	OK	0.951827	0	1.90365	OK
arl4aa	chr15:31799546-31804726	20.5741	11.0021	30.1462	OK	22.0021	11.99	32.0143	OK
arl4ab	chr19:32584702-32587248	2.94695	1.13816	4.75573	OK	4.73737	2.19024	7.28449	OK
arl4ca	chr22:14122294-14123522	6.81007	2.95265	10.6675	OK	9.20943	4.42045	13.9984	OK
arl4cb	chr9:24390338-24391826	19.2096	10.7793	27.6399	OK	23.5753	13.4847	33.666	OK
arl4d	chr12:28814224-28816788	16.1944	8.90747	23.4814	OK	20.3655	11.5229	29.208	OK
arl5a	chr9:23936209-23951706	24.5898	13.8658	35.3138	OK	18.4546	10.172	26.7372	OK
arl5c	chr3:15754356-15761876	11.3415	5.70972	16.9733	OK	11.3875	5.80869	16.9663	OK
arl6	chr1:33836605-33865473	2.53788	0.639263	4.4365	OK	4.24679	1.52268	6.97089	OK
arl6ip1	chr3:31256009-31267066	89.0115	49.9959	128.027	OK	140.968	75.3852	206.552	OK
arl6ip4	chr5:72674719-72776128	8.71025	3.92577	13.4947	OK	11.355	5.5811	17.129	OK
arl6ip5a	chr6:43165699-43172926	8.33553	3.88401	12.787	OK	12.3292	6.38164	18.2768	OK
arl6ip5b	chr23:3983137-4951592	18.5932	10.0807	27.1056	OK	22.2448	12.4136	32.076	OK
arl6ip6	chr6:13281211-13286035	1.05948	0.122441	1.99652	OK	1.19907	0.193206	2.20493	OK
arl8	chr7:44443547-44456054	20.6881	11.9914	29.3847	OK	22.6138	13.0764	32.1511	OK
arl8ba	chr6:42883369-42902332	12.9196	6.91963	18.9195	OK	24.8225	14.2491	35.3959	OK
arl9	chr14:466523-1226214	23.4703	13.0969	33.8438	OK	17.3108	9.3778	25.2438	OK
armc1	chr24:25309967-25332174	9.32326	4.88639	13.7601	OK	14.045	7.85124	20.2387	OK
armc1l	chr23:32151928-32157732	21.4548	11.7831	31.1265	OK	27.546	15.5969	39.495	OK
arnt	chr16:5520248-5554436	1.52294	0.392449	2.65342	OK	3.28755	1.33017	5.24494	OK
arnt2	chr7:11383159-11823926	6.26002	3.21444	9.3056	OK	9.84839	5.46798	14.2288	OK
arntl1a	chr25:18381073-18405826	8.59953	4.67173	12.5273	OK	10.5315	5.89556	15.1674	OK
arntl1b	chr7:67945469-67978430	2.31296	0.793049	3.83288	OK	2.18476	0.749093	3.62044	OK
arntl2	chr18:15250065-15289350	3.49665	1.61105	5.38224	OK	8.23398	4.5478	11.9202	OK
arpc1a	chr3:40790892-40799237	118.787	64.2987	173.275	OK	125.015	66.896	183.135	OK
arpc1b	chr3:40803829-40815260	41.8447	24.2633	59.4262	OK	44.6881	25.8794	63.4968	OK
arpc2	chr9:49030696-49064569	160.923	86.787	235.06	OK	198.978	104.199	293.758	OK
arpc3	chr21:15535586-15541049	337.889	180.449	495.33	OK	267.856	145.588	390.123	OK
arpc4	chr6:40693292-40699518	85.3571	48.8064	121.908	OK	88.2046	50.1629	126.246	OK
arpc4l	chr11:16527989-16536699	67.2952	38.9986	95.5917	OK	61.7238	35.7789	87.6687	OK
arpc5a	chr2:20763778-20771677	14.7675	8.55629	20.9787	OK	19.2959	11.1686	27.4232	OK
arpc5b	chr20:34176292-34180205	28.3932	16.4028	40.3836	OK	42.9016	24.8285	60.9746	OK
arpc5la	chr8:43492546-43501529	52.8155	30.5998	75.0313	OK	39.1958	22.7164	55.6752	OK
arpc5lb	chr5:33698912-33712149	19.4642	8.29242	30.6361	OK	18.3088	7.83735	28.7803	OK
arpp19a	chr18:37322597-37334953	9.51082	5.49688	13.5248	OK	21.3274	12.1379	30.5168	OK
arpp19b	chr25:7917285-7926918	57.3441	33.2327	81.4554	OK	88.6063	50.9977	126.215	OK
arr3a	chr10:27435707-27446888	3.12796	1.1825	5.07341	OK	5.3049	2.45263	8.15716	OK
arrb1	chr15:5262099-5339798	0.762965	0	1.53993	OK	0.878426	0.0332999	1.72355	OK
arrb2a	chr10:23091482-23107722	3.29361	1.34803	5.2392	OK	4.85635	2.28085	7.43185	OK
arrb2b	chr7:27046705-27129626	48.9359	27.4304	70.4413	OK	47.7398	26.6934	68.7861	OK
arrdc1a	chr5:31155333-31170438	6.26769	3.12445	9.41092	OK	5.51577	2.70393	8.3276	OK
arrdc2	chr11:13713953-13719300	16.127	9.31518	22.9388	OK	10.4924	5.9467	15.0381	OK
arrdc3a	chr5:50768649-50778746	7.55965	4.26484	10.8545	OK	9.8561	5.67025	14.0419	OK
arrdc3b	chr10:45263620-45273587	30.5619	17.564	43.5599	OK	12.3386	7.08616	17.591	OK
arsa	chr18:7695740-7708141	1.7103	0.497056	2.92355	OK	3.1333	1.26776	4.99885	OK
arsk	chr5:52585059-52597474	1.12414	0.255404	1.99288	OK	0.486912	0.0184581	0.955365	OK
arv1	chr20:4078718-4091692	4.28295	1.92459	6.64131	OK	5.74844	2.83412	8.66276	OK
arvcfb	chr5:27913571-28137802	9.86883	5.59328	14.1444	OK	10.5542	6.02999	15.0784	OK
arx	chr24:24544779-24550562	6.46361	2.9045	10.0227	OK	8.51853	4.18461	12.8525	OK
as3mt	chr1:31160648-31176840	6.2855	2.69954	9.87146	OK	8.33752	3.95729	12.7178	OK
asah1a	chr14:31142523-31147598	2.65863	0.875698	4.44157	OK	4.03833	1.65283	6.42384	OK
asah1b	chr1:15396150-15406860	8.30383	4.17352	12.4341	OK	14.9843	8.35186	21.6167	OK
asah2	chr12:6801177-6825804	0.116432	0	0.289998	OK	0.110107	0	0.274245	OK
asap2a	chr17:35264153-35390612	1.86303	0.837172	2.88888	OK	4.55152	2.4981	6.60494	OK
asap2b	chr20:29660561-29701141	6.61343	3.77	9.45686	OK	5.73491	3.24966	8.22017	OK
asap3	chr17:27044802-27077484	0.76352	0.0436664	1.48337	OK	1.50109	0.349255	2.65293	OK
asb1	chr9:46749042-46765880	0.164444	0	0.397004	OK	0.38735	0	0.877313	OK
asb10	chr24:35444280-35465953	0.551906	0	1.11394	OK	1.44702	0.336675	2.55737	OK
asb11	chr9:31397975-31404523	0.294823	0	0.684838	OK	0.069496	0	0.208488	OK
asb12a	chr5:23804469-23810686	21.8424	12.449	31.2358	OK	18.2615	10.3197	26.2033	OK
asb12b	chr14:9438060-9453378	7.50309	3.56819	11.438	OK	5.43886	2.40184	8.47587	OK
asb13	chr4:10544267-10547566	0.30436	0	0.706991	OK	2.22362	0.619694	3.82754	OK
asb15b	chr4:3993043-4001661	0	0	0	OK	0.160251	0	0.39914	OK
asb16	chr3:19886916-19899032	5.19442	2.34232	8.04652	OK	5.95104	2.8301	9.07199	OK
asb2b	chr17:53909299-53915808	78.2484	42.8443	113.652	OK	33.1545	19.1503	47.1588	OK
asb3	chr12:25571086-25587246	4.44274	1.94848	6.93699	OK	4.45467	1.98784	6.9215	OK
asb4	chr19:42130621-42142877	4.61457	1.93796	7.29119	OK	2.2691	0.707968	3.83023	OK
asb5	chr1:39159394-39171101	9.33561	4.72146	13.9498	OK	5.4104	2.41433	8.40647	OK
asb6	chr8:7472976-7488370	3.64974	1.37976	5.91972	OK	3.57058	1.36923	5.77193	OK
asb7	chr7:10666473-10695407	2.02726	0.564973	3.48955	OK	3.39371	1.29215	5.49526	OK
asb8	chr23:27738593-27746535	6.36927	3.14021	9.59834	OK	10.4456	5.69985	15.1914	OK
ascc1	chr12:49525829-49531366	24.1174	12.6692	35.5656	OK	43.7557	24.8759	62.6355	OK
ascc2	chr5:19673095-19696076	6.06562	3.22048	8.91077	OK	6.2777	3.38154	9.17387	OK
ascl1a	chr4:16485312-16486982	22.3714	12.7578	31.9851	OK	35.6108	20.6486	50.5729	OK
ascl1b	chr7:51172756-51174184	21.7456	12.1009	31.3904	OK	34.807	20.0718	49.5421	OK
asf1ba	chr3:50788795-50799866	11.8224	6.08768	17.5571	OK	23.0158	13.0473	32.9844	OK
asf1bb	chr1:56450299-56461094	22.8636	13.0455	32.6817	OK	32.7304	18.9626	46.4982	OK
ash2l	chr10:2786017-2815894	32.8616	18.9691	46.754	OK	49.7622	27.9957	71.5286	OK
asic1a	chr8:7536906-7591621	0.676325	0.06526	1.28739	OK	1.0499	0.228239	1.87156	OK
asic1b	chr22:6991448-7206843	0.423422	0.0242159	0.822627	OK	1.30176	0.418648	2.18486	OK
asic1c	chr24:35130484-35299034	0.0630112	0	0.189033	OK	0.359769	0	0.771762	OK
asic2	chr3:37819049-38620726	0.0589104	0	0.142222	OK	0.585423	0.115627	1.05522	OK
asic4a	chr9:11260096-11504595	0.423637	0	0.847274	OK	0.841056	0.166117	1.516	OK
asic4b	chr6:13515602-13598139	0.042069	0	0.126207	OK	0.119318	0	0.297187	OK
asl	chr21:30016233-30037533	2.31715	0.776328	3.85797	OK	4.32437	1.90968	6.73906	OK
asmt	Zv9_NA998:14408-25845	3.55263	0.826579	6.27867	OK	1.46538	0.0555506	2.87521	OK
asmtl	chr9:35844041-35853788	9.19803	4.97272	13.4233	OK	12.5479	7.07156	18.0242	OK
asna1	chr1:52632453-52646869	19.8577	11.48	28.2354	OK	26.8052	15.258	38.3524	OK
asns	chr19:26140025-26163657	7.42315	4.21745	10.6288	OK	8.43107	4.84075	12.0214	OK
asnsd1	chr9:42153134-42161322	7.63335	4.00989	11.2568	OK	8.95503	4.86746	13.0426	OK
aspa	chr5:65399854-65417711	0.679552	0	1.40032	OK	0.720144	0	1.4535	OK
aspdh	chr3:16367300-16380904	2.54887	0.528822	4.56892	OK	9.6878	4.36853	15.0071	OK
aspg	chr17:45905648-45942108	5.1818	2.63183	7.73177	OK	6.78654	3.65563	9.91744	OK
asph	chr2:26804420-26830356	18.7461	10.846	26.6462	OK	37.3004	20.67	53.9307	OK
asphd2	chr8:41917762-41931243	7.30596	3.94981	10.6621	OK	8.3746	4.64039	12.1088	OK
aspn	chr22:10551153-10624119	2.58886	0.961849	4.21588	OK	7.62008	3.96808	11.2721	OK
asrgl1	chr13:27992825-28006653	4.74761	2.02264	7.47258	OK	9.20229	4.7337	13.6709	OK
ass1	chr5:500767-544842	23.4681	13.575	33.3613	OK	40.5677	22.7292	58.4062	OK
aste1	chr16:44341114-44348715	0	0	0	OK	0	0	0	OK
asun	chr4:19421743-19435347	8.83851	4.89745	12.7796	OK	12.4047	7.0973	17.7121	OK
asz1	chr18:20423091-20454832	0.57846	0	1.15692	OK	0.546153	0	1.09231	OK
atad1a	chr5:18496589-18511731	2.68973	0.857877	4.52158	OK	3.13659	1.21147	5.06171	OK
atad1b	chr12:18504452-18523626	5.0697	2.01379	8.12561	OK	4.69803	1.85323	7.54282	OK
atad3b	chr22:44287-49419	152.273	81.5096	223.037	OK	91.7595	51.2889	132.23	OK
atad5b	chr6:19350201-19365601	0.528839	0.114965	0.942712	OK	1.26285	0.491202	2.03449	OK
atat1	chr19:27965500-27992024	4.82202	2.10495	7.53909	OK	9.16045	4.76351	13.5574	OK
atf1	chr6:39440297-39452600	29.161	16.91	41.4121	OK	35.891	20.7309	51.0512	OK
atf3	chr20:37819285-37825345	20.1293	11.6706	28.588	OK	6.24695	3.33467	9.15922	OK
atf4b1	chr6:217572-220923	1086.19	457.186	1715.19	OK	613.902	278.387	949.418	OK
atf4b2	chr3:24489180-24492060	231.024	113.935	348.112	OK	176.571	89.1942	263.948	OK
atf6	chr20:33836163-33889304	10.8342	5.91534	15.7531	OK	14.4622	8.18281	20.7415	OK
atf7a	chr23:27687565-27720195	4.38368	2.09438	6.67299	OK	4.3336	2.09405	6.57316	OK
atf7b	chr6:39546010-39561544	6.10816	2.60228	9.61405	OK	6.68821	2.98454	10.3919	OK
atf7ip	chr1:46040754-46055100	26.3989	15.1555	37.6423	OK	47.2463	25.875	68.6176	OK
atg10	chr10:44515695-44553561	11.4537	5.39347	17.514	OK	6.31485	2.50839	10.1213	OK
atg12	chr16:15635354-15639967	24.3607	6.78902	41.9323	OK	47.6517	19.5968	75.7066	OK
atg13	chr7:40185938-40199926	17.4226	10.0593	24.7859	OK	21.7622	12.6196	30.9047	OK
atg16l1	chr15:44796634-44823419	7.02213	2.87406	11.1702	OK	8.10339	3.55396	12.6528	OK
atg4a	chr21:41891301-41911384	2.78813	0.793653	4.7826	OK	3.6106	1.23797	5.98323	OK
atg4b	chr6:26799086-26817017	13.3894	7.3881	19.3906	OK	17.5509	9.97798	25.1238	OK
atg4c	chr6:31994241-32007083	3.8585	1.50082	6.21618	OK	3.95414	1.58901	6.31928	OK
atg5	chr16:8599904-8635933	8.71018	4.87894	12.5414	OK	11.1438	6.53821	15.7493	OK
atg9a	chr6:11160989-11176515	1.34182	0.465347	2.21829	OK	2.48336	1.11593	3.85079	OK
atg9b	chr24:35064959-35077042	0.259253	0	0.645724	OK	1.3837	0.198584	2.56881	OK
athl1	chr25:5202450-5227168	4.81299	2.35454	7.27144	OK	4.3631	2.1126	6.6136	OK
atic	chr1:4375006-4392819	171.763	87.668	255.857	OK	256.505	124.233	388.776	OK
atl1	chr13:37166580-37186266	6.02345	3.0224	9.0245	OK	11.176	6.24115	16.1108	OK
atl2	chr13:7644679-7667971	18.3014	10.5961	26.0066	OK	19.4964	11.3038	27.6891	OK
atl3	chr14:31644572-31662561	16.7065	9.36192	24.0511	OK	16.4004	9.22343	23.5773	OK
atoh1a	chr8:30442049-30442926	9.98816	4.23504	15.7413	OK	10.5225	4.6308	16.4142	OK
atoh1b	chr14:51722331-52534299	3.25753	0.643394	5.87167	OK	6.54746	2.26787	10.8271	OK
atoh7	chr13:25673588-25674614	2.97744	0.749982	5.20489	OK	7.56687	3.20839	11.9253	OK
atoh8	chr14:9679474-9694523	13.3393	7.49692	19.1816	OK	17.2665	9.91167	24.6214	OK
atox1	chr14:26992514-26995046	144.801	83.5525	206.049	OK	121.661	69.947	173.374	OK
atp13a	chr3:53537822-53590048	18.1986	10.5035	25.8936	OK	15.62	9.03812	22.2018	OK
atp13a2	chr23:24798755-24830272	2.57706	1.30889	3.84524	OK	3.07307	1.63046	4.51568	OK
atp1a1	chr1:1468954-1488350	142.253	68.964	215.542	OK	133.896	64.9583	202.834	OK
atp1a1a.2	chr1:1546142-1553620	23.0205	13.2929	32.7482	OK	19.1497	11.09	27.2094	OK
atp1a1a.3	chr1:1562079-1572446	7.46744	4.17045	10.7644	OK	10.0429	5.75612	14.3297	OK
atp1a1a.4	chr1:1446579-1462945	6.6458	3.65922	9.63238	OK	15.9821	9.26755	22.6967	OK
atp1a1a.5	chr1:1594949-1606881	3.39242	1.7213	5.06354	OK	6.28908	3.52873	9.04943	OK
atp1a1b	chr9:36954588-36975114	37.4595	21.0438	53.8751	OK	52.5347	28.4737	76.5958	OK
atp1a2a	chr2:44264578-44317038	56.23	29.8378	82.6222	OK	26.5676	15.0392	38.0959	OK
atp1a3a	chr19:6950543-7007835	17.4997	9.99445	25.005	OK	31.8263	17.2265	46.426	OK
atp1a3b	chr16:12386119-12525119	6.84713	3.9011	9.79315	OK	9.86172	5.71163	14.0118	OK
atp1b1a	chr6:28931240-28941283	54.4219	30.7114	78.1324	OK	87.2576	46.9239	127.591	OK
atp1b1b	chr1:9896320-9915312	12.1036	6.8304	17.3769	OK	16.2065	9.33528	23.0777	OK
atp1b2a	chr23:45575838-45605542	15.3538	8.76834	21.9393	OK	32.6462	18.8613	46.431	OK
atp1b2b	chr5:40075987-40107438	0.545348	0.0526217	1.03807	OK	3.72053	1.73817	5.70289	OK
atp1b3a	chr2:16369139-16386187	53.3474	30.9305	75.7642	OK	88.6605	50.3996	126.921	OK
atp1b3b	chr15:4218140-4280781	61.9904	35.2999	88.6809	OK	64.7193	36.613	92.8255	OK
atp2a1	chr3:26880628-26890073	1344.24	471.265	2217.22	OK	2595.14	769.412	4420.86	OK
atp2a1l	chr12:14350469-14367777	159.993	76.5165	243.47	OK	227.881	102.945	352.816	OK
atp2a2a	chr8:12204785-12262525	2.7128	1.29952	4.12608	OK	5.36854	2.9544	7.78268	OK
atp2a2b	chr21:15563062-15618629	25.0703	14.195	35.9457	OK	30.5966	16.9813	44.212	OK
atp2b1a	chr4:15142110-15189811	9.83226	5.6993	13.9652	OK	11.6569	6.72659	16.5873	OK
atp2b1b	chr25:20099784-20145892	0.306475	0.0410598	0.571889	OK	0.997944	0.379967	1.61592	OK
atp2b2	chr11:884855-1655389	0.505198	0	1.25823	OK	1.57519	0.000155094	3.15022	OK
atp2b3a	chr8:14523662-14566685	1.94175	0.863469	3.02003	OK	4.43467	2.40075	6.46858	OK
atp2b3b	chr23:20126679-20222175	0.274562	0.0264931	0.522631	OK	1.17032	0.470304	1.87034	OK
atp2b4	chr11:23927407-24015339	6.59052	3.2961	9.88494	OK	8.52092	4.52845	12.5134	OK
atp5a1	chr21:5320112-5331831	1114.42	444.252	1784.59	OK	1209.36	471.382	1947.35	OK
atp5b	chr11:13393415-13398588	1567.82	588.78	2546.85	OK	1576.8	585.612	2568	OK
atp5c1	chr4:24260431-24268685	964.788	437.01	1492.57	OK	829.942	380.735	1279.15	OK
atp5d	chr22:18990151-19002992	621.067	320.581	921.554	OK	524.43	273.639	775.221	OK
atp5f1	chr8:26183346-26189123	663.666	321.064	1006.27	OK	606.626	294.449	918.803	OK
atp5g3a	chr9:2328988-2336219	406.925	207.715	606.134	OK	477.334	237.722	716.946	OK
atp5g3b	chr6:10741792-10746736	1773	768.812	2777.19	OK	1501.59	660.73	2342.45	OK
atp5h	chr3:49710753-49719968	543.227	284.211	802.244	OK	623.383	318.909	927.857	OK
atp5ia	chr21:19205764-19209342	282.407	162.696	402.119	OK	291.639	168.311	414.967	OK
atp5ib	chr5:9463871-9466910	453.549	246.61	660.488	OK	517.561	275.385	759.737	OK
atp5j	chr1:53794-658261	123.193	69.0419	177.344	OK	123.002	68.6042	177.4	OK
atp5l	chr5:32338339-32340907	1486.36	759.901	2212.82	OK	1504.58	760.919	2248.25	OK
atp5o	chr9:34178881-34182181	907.674	438.51	1376.84	OK	916.586	438.573	1394.6	OK
atp5s	chr13:37082462-37093575	10.3094	4.48499	16.1338	OK	9.55154	4.14127	14.9618	OK
atp6ap1	chr23:26366821-26381517	15.2147	8.62945	21.7999	OK	20.5711	11.8797	29.2625	OK
atp6ap2	chr22:11233636-11246898	48.7836	28.194	69.3733	OK	73.6438	41.5659	105.722	OK
atp6v0a1a	chr3:16542257-16593105	13.3313	7.7196	18.9429	OK	14.3002	8.29169	20.3087	OK
atp6v0a1b	chr24:7709405-7745492	2.48321	1.07665	3.88978	OK	6.80814	3.73485	9.88144	OK
atp6v0b	chr2:33399056-33405077	28.9583	16.7912	41.1254	OK	36.9499	21.3533	52.5464	OK
atp6v0ca	chr3:15664660-15675444	360.995	253.73	468.26	OK	489.996	336.87	643.122	OK
atp6v0cb	chr24:40734283-40751751	44.2434	25.5736	62.9132	OK	83.3386	46.2242	120.453	OK
atp6v0d1	chr7:36541075-36549613	25.4967	14.781	36.2123	OK	43.161	24.7036	61.6184	OK
atp6v1aa	chr5:25914616-25928927	44.2693	25.0224	63.5162	OK	55.9802	30.8971	81.0633	OK
atp6v1b2	chr10:19584823-19596695	9.03782	4.96041	13.1152	OK	17.4688	10.0936	24.844	OK
atp6v1ba	chr17:21202308-21248268	69.9351	38.2322	101.638	OK	85.4401	45.474	125.406	OK
atp6v1c1a	chr16:56351860-56371156	25.8137	14.9295	36.6979	OK	39.9417	23.0808	56.8026	OK
atp6v1c1b	chr19:34323373-34342226	10.5477	5.72197	15.3734	OK	15.7614	8.96063	22.5622	OK
atp6v1d	chr20:51423316-51435380	49.9391	28.3803	71.498	OK	77.1354	42.0843	112.187	OK
atp6v1e1b	chr4:5113374-5120515	64.34	37.2105	91.4696	OK	99.9031	56.3805	143.426	OK
atp6v1f	chr4:18983481-18985578	30.7657	17.1923	44.339	OK	47.7449	27.5448	67.9449	OK
atp6v1g1	chr5:58762518-58767874	122.581	70.0048	175.157	OK	186.12	102.461	269.779	OK
atp6v1h	chr2:30501627-30561704	45.1316	26.0826	64.1807	OK	65.737	37.1952	94.2788	OK
atp7a	chr14:23403460-23442132	3.15212	1.62929	4.67495	OK	3.42579	1.81588	5.0357	OK
atp8a1	chr14:47081993-47926901	0.828391	0.0637224	1.59306	OK	0.902004	0.104242	1.69977	OK
atp9b	chr19:22570221-22661545	0.920384	0.270846	1.56992	OK	1.63965	0.663413	2.61588	OK
atpaf1	chr22:17414740-17423367	20.0414	11.1569	28.9258	OK	24.9169	14.1938	35.64	OK
atpaf2	chr12:19436572-19440461	11.9185	6.19772	17.6393	OK	13.471	7.22651	19.7155	OK
atpif1	chr19:37361-38889	464.956	259.962	669.949	OK	418.478	234.464	602.492	OK
atrip	chr22:10653478-10669910	20.5251	11.8982	29.152	OK	13.687	7.85953	19.5146	OK
atrn	chr13:13867335-14040442	4.42743	2.38289	6.47198	OK	5.04406	2.78325	7.30487	OK
atrx	chr14:10855603-10935588	14.5454	8.21582	20.875	OK	31.0957	16.2346	45.9568	OK
atxn10	chr4:17788968-17810174	6.2401	2.89249	9.58771	OK	6.24922	2.9427	9.55573	OK
atxn1a	chr19:33832437-33837060	0.932831	0.202789	1.66287	OK	1.07377	0.276703	1.87084	OK
atxn2l	chr3:14999093-15030229	19.7603	11.4257	28.0949	OK	24.2925	13.907	34.6781	OK
atxn3	chr17:53813782-53817887	17.9601	10.0843	25.8359	OK	12.4247	6.73086	18.1186	OK
atxn7l2a	chr11:37220115-37248655	4.72399	2.25251	7.19547	OK	6.30927	3.25328	9.36526	OK
atxn7l2b	chr8:25944322-25959625	4.22218	1.99345	6.45091	OK	4.79081	2.36691	7.21472	OK
atxn7l3	chr3:19914992-19929921	0.979756	0.212991	1.74652	OK	2.49681	0.998637	3.99498	OK
auh	chr10:5425976-5479088	29.6309	17.1225	42.1393	OK	45.0401	26.0584	64.0217	OK
aup1	chr14:5841346-5866351	35.3491	20.4926	50.2057	OK	39.9394	23.0858	56.793	OK
aurka	chr6:59789013-59803930	27.3479	15.8124	38.8833	OK	28.588	16.5623	40.6136	OK
aurkaip1	chr23:30121593-30125856	97.4729	56.4408	138.505	OK	76.8876	44.5859	109.189	OK
aurkb	chr14:2664-7583	76.9569	44.4094	109.505	OK	79.5458	45.7451	113.347	OK
aven	chr20:29257439-29295270	12.9513	7.35381	18.5488	OK	20.1706	11.6872	28.654	OK
avpl	chr8:1217544-1226049	0.980594	0	2.44238	OK	2.71699	0	5.48383	OK
axdnd1	chr22:17459190-17472794	0.344476	0.0197009	0.669251	OK	0.869449	0.247493	1.4914	OK
axin1	chr3:42959732-43030430	9.33138	5.39969	13.2631	OK	14.2542	8.23503	20.2734	OK
axin2	chr3:56617106-56636704	11.736	6.77281	16.6991	OK	18.8748	10.918	26.8316	OK
azin1a	chr16:56311757-56337004	9.88257	5.47597	14.2892	OK	9.72451	5.41143	14.0376	OK
azin1b	chr19:34305939-34315504	76.4504	41.477	111.424	OK	99.6547	52.2313	147.078	OK
b2m	chr4:11857919-11860017	4.89605	1.73512	8.05699	OK	1.81138	0.339808	3.28296	OK
b2ml	chr8:53210554-53219001	3.01255	1.4655	4.5596	OK	7.56538	4.28566	10.8451	OK
b3galnt2	chr13:50772333-50805929	12.4163	6.61147	18.2212	OK	10.5674	5.52749	15.6074	OK
b3galt2	chr22:23730281-23740892	5.45683	2.72024	8.19341	OK	11.6573	6.57526	16.7394	OK
b3galt6	chr11:2666302-2667336	3.38329	0.942882	5.8237	OK	4.51426	1.54781	7.48071	OK
b3gat2	chr13:28175289-28233171	1.86059	0.518523	3.20265	OK	2.6062	0.914075	4.29832	OK
b3gat3	chr7:26182363-26194327	3.49159	1.32942	5.65377	OK	5.27203	2.36905	8.17501	OK
b3gnt2a	chr1:54029575-54031260	0	0	0	OK	0.0563782	0	0.169135	OK
b3gnt2b	chr17:23892189-23908271	4.86276	2.30196	7.42355	OK	4.98605	2.40932	7.56279	OK
b3gnt5a	chr11:10605251-10614303	6.58978	3.42674	9.75283	OK	6.88859	3.64795	10.1292	OK
b3gnt5b	chr2:7533734-7541614	0.709356	0.0545658	1.36415	OK	0.927589	0.149462	1.70572	OK
b3gnt7	chr22:39538938-39543696	3.44871	1.51253	5.3849	OK	2.25405	0.864375	3.64373	OK
b3gntl1	chr1:57424827-58056356	1.47449	0.320542	2.62844	OK	2.17785	0.666664	3.68903	OK
b4galnt1a	chr23:28334974-28379631	0.281036	0	0.605548	OK	0.442647	5.55e-17	0.885294	OK
b4galt1	chr1:11437837-11457518	1.76253	0.330643	3.19441	OK	0.829914	0	1.65983	OK
b4galt4	chr5:70733315-70747823	7.00225	3.21805	10.7865	OK	8.548	4.19909	12.8969	OK
b4galt5	chr23:3983137-4951592	0.0761014	0	0.291317	OK	0.286977	0	0.666534	OK
b4galt6	chr20:6217376-6247957	3.1458	1.3466	4.945	OK	5.35342	2.6862	8.02064	OK
b4galt7	chr14:27391049-27401238	2.60869	0.859249	4.35814	OK	3.24236	1.22575	5.25897	OK
b9d1	chr3:39686314-39690840	7.3672	3.47833	11.2561	OK	8.66907	4.32154	13.0166	OK
b9d2	chr21:20499467-20502845	3.49249	0.899989	6.085	OK	4.09855	1.23016	6.96694	OK
ba1	chr3:55955116-55955929	8.83819	2.70547	14.9709	OK	5.02256	1.0442	9.00092	OK
ba1l	chr3:55950128-55950944	2.83121	0.16192	5.5005	OK	5.7079	1.38523	10.0306	OK
ba2	chr3:55955116-55955929	0	0	0	OK	0	0	0	OK
bace1	chr15:14019-20435	8.80631	4.87737	12.7353	OK	11.356	6.46281	16.2491	OK
bach1	chr10:26004075-26016661	4.73184	1.70878	7.7549	OK	3.99856	1.37099	6.62613	OK
badb	chr7:26297312-26300905	3.22709	0	6.51339	OK	7.93024	1.80174	14.0587	OK
bag1	chr2:30618942-30623133	21.6173	12.0248	31.2099	OK	20.7629	11.5727	29.953	OK
bag2	chr13:1277074-1281132	32.4064	19.8317	44.9811	OK	18.9762	10.8338	27.1186	OK
bag3	chr13:25710585-25722545	35.0948	20.2842	49.9054	OK	15.101	8.62775	21.5742	OK
bag4	chr8:46929714-46941581	8.9434	4.65718	13.2296	OK	13.555	7.55522	19.5548	OK
bag5	chr13:15716252-15747570	2.54053	1.07206	4.009	OK	3.97203	1.93622	6.00783	OK
bag6	chr15:33914614-33954312	27.2209	15.2849	39.157	OK	28.1058	15.6716	40.54	OK
baiap2a	chr3:52304910-52512666	6.0164	3.16695	8.86585	OK	5.52598	2.89374	8.15822	OK
baiap2l1a	chr12:18870612-18891921	3.79925	0.545255	7.05325	OK	3.12126	0.360714	5.88181	OK
baiap2l1b	chr3:62074290-62330319	3.98295	0	8.10987	OK	3.27562	0	6.79186	OK
baiap2l2	chr22:31707572-31738420	0.0654967	0	0.19649	OK	0.247195	0	0.574203	OK
bambia	chr12:24846573-24852793	41.8152	24.2455	59.3848	OK	57.4022	32.9892	81.8153	OK
bambib	chr2:3055155-3386905	8.68782	4.235	13.1406	OK	12.1849	6.44499	17.9247	OK
banp	chr25:31450246-31540219	5.2879	2.65332	7.92247	OK	6.70437	3.55961	9.84912	OK
bap1	chr22:10702107-10714676	6.97813	3.84835	10.1079	OK	12.1731	7.01976	17.3264	OK
barhl1.1	chr21:15990278-15994007	3.00677	0.810935	5.2026	OK	8.86318	4.05906	13.6673	OK
barhl1.2	chr5:31384845-31388696	2.65682	0.952604	4.36104	OK	7.52692	3.82938	11.2245	OK
barhl2	chr6:21030148-21033977	7.93207	3.98668	11.8775	OK	19.1624	10.9337	27.3912	OK
barx1	chr11:28419932-28422556	6.52003	2.95033	10.0897	OK	21.7239	12.3213	31.1265	OK
bat1	chr19:27825543-27843347	20.8227	11.9717	29.6737	OK	14.7404	8.3272	21.1535	OK
batf	chr20:46823546-46897470	0	0	0	OK	0	0	0	OK
batf3	chr20:37837306-37838275	2.90822	0	5.8698	OK	1.1941	0	2.77374	OK
baxa	chr3:37771274-37780619	41.0598	23.7035	58.416	OK	34.5605	20.0072	49.1138	OK
baxb	chr3:32211769-32216690	2.98425	0.786796	5.1817	OK	3.48437	1.0666	5.90213	OK
baz2a	chr23:6766734-6839164	1.91863	0.587313	3.24994	OK	2.85259	1.10013	4.60506	OK
bbc3	chr15:23098766-23115128	0.652339	0.164317	1.14036	OK	2.03603	0.918107	3.15395	OK
bbip1	chr22:32338528-32342031	24.9458	12.3896	37.5019	OK	25.8119	13.1099	38.514	OK
bbox1	chr7:35639811-35655457	1.31092	0.353558	2.26827	OK	2.56099	1.02431	4.09767	OK
bbs1	chr21:26858929-26875776	0.724387	0.143073	1.3057	OK	1.14215	0.34281	1.94148	OK
bbs10	chr18:6839296-6845378	1.12974	0.262853	1.99663	OK	1.62304	0.51254	2.73355	OK
bbs2	chr18:17175753-17190651	2.97978	1.30686	4.65269	OK	4.94088	2.50623	7.37554	OK
bbs4	chr25:2608107-2642154	1.52104	0.474571	2.56751	OK	0.971711	0.226085	1.71734	OK
bbs5	chr9:49272140-49283965	1.98432	0.511343	3.45729	OK	2.13877	0.608812	3.66873	OK
bbs7	chr14:49312330-49331075	4.63975	2.31292	6.96658	OK	6.49971	3.48959	9.50982	OK
bc2	chr12:28598344-28602062	35.2253	20.4247	50.0259	OK	39.9684	23.1541	56.7827	OK
bcam	chr16:26272428-26374809	11.6135	6.37099	16.856	OK	13.7864	7.74824	19.8246	OK
bcan	chr16:31538360-31562860	0.904486	0.346848	1.46212	OK	1.22429	0.534437	1.91414	OK
bcap29	chr4:2526449-2537301	3.44022	1.22007	5.66037	OK	4.07208	1.5951	6.54907	OK
bcap31	chr8:9518257-9574009	65.8924	38.192	93.5927	OK	65.3474	37.8514	92.8434	OK
bcar1	chr18:22386922-22468784	8.39676	4.86129	11.9322	OK	11.4687	6.63911	16.2983	OK
bcar3	chr8:15601336-15679281	5.15276	2.5973	7.70822	OK	6.392	3.39377	9.39024	OK
bcas2	chr8:11690077-11698061	53.8478	31.1979	76.4978	OK	74.5892	43.115	106.063	OK
bcas3	chr15:26276831-26703646	2.83668	1.4788	4.19455	OK	4.81442	2.71227	6.91656	OK
bcat1	chr4:16348149-16365599	6.52927	3.27082	9.78772	OK	7.82684	4.11153	11.5421	OK
bcat2	chr3:30101110-30113464	20.7661	12.0204	29.5118	OK	21.3763	12.3496	30.4029	OK
bccip	chr12:45877300-45930757	141.594	79.3091	203.879	OK	139.432	77.8043	201.059	OK
bcdo2l	chr5:27765956-27775073	0.181728	0	0.422132	OK	0.429399	0	0.858798	OK
bckdha	chr18:34406238-34421186	38.9843	22.5782	55.3904	OK	45.4997	26.2037	64.7957	OK
bckdhb	chr16:5963962-6339375	92.9834	52.0892	133.878	OK	75.5825	42.8123	108.353	OK
bckdk	chr5:64571036-64616629	18.1019	10.4924	25.7115	OK	22.8258	13.2118	32.4399	OK
bcl11aa	chr13:26077096-26149114	3.69979	1.79615	5.60342	OK	7.00189	3.85731	10.1465	OK
bcl11ab	chr6:6407827-6458334	5.91744	3.08829	8.7466	OK	9.21506	5.15547	13.2746	OK
bcl11ba	chr17:17948123-17965874	0.4224	0	0.981182	OK	1.6881	0.24227	3.13393	OK
bcl2	chr24:29059978-29151442	0.19559	0	0.472195	OK	2.5766	0.66397	4.48922	OK
bcl2l1	chr23:19242419-19270074	12.9852	7.21666	18.7537	OK	19.1516	11.0015	27.3018	OK
bcl2l10	chr18:37544022-37556296	35.4109	20.4452	50.3766	OK	44.1557	25.6052	62.7062	OK
bcl2l11	chr13:47820292-47862343	0	0	0	OK	0.86042	0	2.14306	OK
bcl2l13	chr18:20364638-20388736	5.47741	2.86184	8.09299	OK	9.01413	5.07069	12.9576	OK
bcl6a	chr6:27924714-27930766	2.62261	1.04895	4.19627	OK	2.99929	1.28389	4.71469	OK
bcl6ab	chr2:9876231-9887088	21.8209	12.6424	30.9994	OK	15.6002	8.96645	22.234	OK
bcl7a	chr5:43411651-43422971	25.9313	15.0215	36.8411	OK	45.9555	26.3328	65.5781	OK
bcl7ba	chr10:34198945-34279922	8.73423	4.46878	12.9997	OK	7.61858	3.83334	11.4038	OK
bcl7bb	chr18:39890075-39899729	5.0813	2.0797	8.0829	OK	10.8858	5.58455	16.187	OK
bcl9	chr1:47888576-47906084	11.3892	6.60296	16.1753	OK	16.7446	9.64249	23.8467	OK
bcl9l	chr18:42297326-42394808	2.87931	1.50907	4.24955	OK	3.94574	2.18338	5.70811	OK
bcmo1	Zv9_scaffold3485:53580-82483	14.0706	7.86554	20.2756	OK	21.9199	12.6473	31.1925	OK
bco2a	chr15:20635097-20640276	0	0	0	OK	0	0	0	OK
bcor	chr22:11254302-11310388	7.39482	4.28607	10.5036	OK	9.68589	5.60273	13.7691	OK
bcs1l	chr9:39452220-39459485	11.382	6.10586	16.6581	OK	12.0815	6.59247	17.5705	OK
bdh1	chr24:3334881-3420385	6.77879	2.90175	10.6558	OK	4.85076	1.87344	7.82809	OK
bdh2	chr1:44096670-44110075	12.5821	6.13331	19.0308	OK	17.2996	9.12511	25.4741	OK
bdkrb1	chr17:2611653-2612733	0.20606	0	0.497474	OK	0.387619	0	0.900391	OK
bdnf	chr7:33259500-33267233	1.27029	0.288608	2.25197	OK	1.74978	0.525188	2.97436	OK
becn1	chr12:15513878-15582940	6.28832	2.98467	9.59197	OK	7.21276	3.58807	10.8374	OK
bend3	chr13:32865141-32872018	2.22623	1.04555	3.4069	OK	3.54125	1.86573	5.21676	OK
bet1	chr19:41860538-41866787	9.56261	3.66703	15.4582	OK	14.8516	6.78425	22.9189	OK
bet1l	chr25:7931017-7933919	9.20283	3.72353	14.6821	OK	10.2433	4.39939	16.0873	OK
bfb	chr21:26832333-26838346	0.522358	0	1.0764	OK	1.78666	0.471054	3.10228	OK
bfsp2	chr2:32479005-32486759	0.842654	0.0813095	1.604	OK	5.51122	2.54803	8.47442	OK
bgna	chr8:14621446-14643585	0.11689	0	0.282197	OK	1.15874	0.228862	2.08861	OK
bgnb	chr23:20302597-20339885	0.501287	0.0579321	0.944643	OK	1.83386	0.713305	2.95441	OK
bhlha15	chr12:18822353-18824383	0.2112	0	0.509881	OK	0	0	0	OK
bhlhe22	chr24:25069505-25071294	5.47612	2.54498	8.40726	OK	16.7679	9.51622	24.0195	OK
bhlhe23	chr23:17826507-17828066	0.650939	0	1.30188	OK	6.44918	3.04489	9.85346	OK
bhlhe40	chr11:36600440-36604046	27.2833	15.7601	38.8066	OK	20.6427	11.9687	29.3168	OK
bhlhe41	chr18:15785092-15787756	4.82182	2.02499	7.61865	OK	3.5236	1.34161	5.70559	OK
bhmt	chr21:286519-291612	5943.61	1775.15	10112.1	OK	9413.64	2456.97	16370.3	OK
bicc2	chr14:3195087-3233170	3.28111	1.54913	5.01309	OK	2.36561	1.03266	3.69857	OK
bida	chr18:20348268-20353085	9.63513	3.85372	15.4165	OK	8.73132	3.44424	14.0184	OK
bik	chr4:17911259-17914794	3.79014	0.918712	6.66156	OK	4.23504	1.18025	7.28983	OK
bin1	chr6:6916307-6969195	31.9618	18.5173	45.4063	OK	15.7135	8.80547	22.6215	OK
bin2a	chr23:33952885-33967032	2.25692	0.773834	3.74001	OK	5.03941	2.37302	7.70581	OK
bin2b	chr6:38811052-38824168	3.7912	1.67422	5.90817	OK	4.23072	1.96108	6.50036	OK
birc2	chr21:21960304-21966077	48.3601	27.1628	69.5574	OK	50.3246	28.0477	72.6015	OK
birc5a	chr12:36888157-36893786	30.3945	17.3071	43.4818	OK	31.1661	17.837	44.4952	OK
birc5b	chr23:28565978-28568730	1.46512	0	3.40329	OK	1.01208	0	2.52079	OK
birc7	chr23:14329497-14342496	1.78851	0.25668	3.32033	OK	1.68186	0.241375	3.12235	OK
blcap	chr6:51720583-51722402	178.902	100.503	257.302	OK	135.016	76.9848	193.047	OK
blf	chr22:10029021-10033841	3.32001	1.34973	5.29029	OK	2.89513	1.14204	4.64822	OK
blk	chr20:19249118-19268058	0.17879	0	0.445313	OK	0.225039	0	0.522738	OK
blmh	chr15:27983463-28026538	107.138	59.0267	155.25	OK	96.6355	53.4625	139.809	OK
blnk	chr13:51495981-51540853	0.162858	0	0.405632	OK	0.102539	0	0.247552	OK
blvra	chr2:50414867-50430942	4.93441	1.78193	8.08689	OK	4.64196	1.67632	7.60759	OK
blvrb	chr18:44559999-44568561	86.9284	49.932	123.925	OK	54.6981	31.7172	77.6791	OK
blzf1	chr1:53794-658261	18.9965	11.0155	26.9776	OK	21.4854	12.4439	30.5269	OK
bmf1	chr23:39375961-39384281	3.92504	0	9.11737	OK	0	0	0	OK
bmf2	chr20:46608024-46611074	1.16827	0	2.51728	OK	0	0	0	OK
bmi1a	chr24:17809503-17816340	13.872	7.86212	19.8818	OK	20.9385	12.1214	29.7557	OK
bmi1b	chr2:20960933-20966269	6.57049	3.1898	9.95119	OK	13.2043	7.32593	19.0826	OK
bmp10	chr5:22994415-22997651	0	0	0	OK	0.125725	0	0.303527	OK
bmp15	chr7:53223864-53228298	0.125184	0	0.302221	OK	0	0	0	OK
bmp16	chr18:47538020-47665585	0.629997	0	1.32713	OK	1.94907	0.42371	3.47443	OK
bmp1a	chr8:53434671-53571312	16.3691	9.4906	23.2476	OK	20.513	11.8656	29.1604	OK
bmp1b	chr10:42225366-42305408	0.265465	0.0100634	0.520866	OK	0.594118	0.144012	1.04422	OK
bmp2a	chr17:3590767-4085435	5.43967	2.11583	8.7635	OK	6.2679	2.6323	9.90351	OK
bmp2b	chr20:46426800-46432520	12.3574	6.71683	17.9981	OK	11.3348	6.13622	16.5334	OK
bmp2k	chr5:40699836-40753224	7.8596	5.53778	10.1814	OK	10.4638	7.43407	13.4936	OK
bmp3	chr5:41273432-41281231	6.37435	3.48657	9.26213	OK	9.52753	5.43734	13.6177	OK
bmp4	chr17:51094216-51116246	4.3959	2.22322	6.56859	OK	5.2888	2.80075	7.77684	OK
bmp5	Zv9_scaffold3454:26771-53941	4.94273	2.33365	7.55182	OK	9.16396	4.9644	13.3635	OK
bmp6	chr24:7974761-8049191	2.15266	0.805572	3.49975	OK	2.03541	0.761695	3.30913	OK
bmp7a	chr11:7196279-7226503	0.372363	0	0.784408	OK	0.502437	0	1.00487	OK
bmp7b	chr23:6472220-6572912	7.63471	3.79798	11.4714	OK	13.1958	7.28425	19.1073	OK
bmp8a	chr19:36567663-36584217	0.326978	0	0.740575	OK	0.308519	0	0.698768	OK
bmper	chr16:9207705-9339250	5.5984	2.92834	8.26845	OK	12.0928	6.93289	17.2526	OK
bmpr1aa	chr13:22696002-22786346	6.195	3.45634	8.93365	OK	14.3129	8.21158	20.4142	OK
bmpr1ab	chr12:27524433-27594493	5.64746	3.04656	8.24836	OK	7.45697	4.18442	10.7295	OK
bmpr1ba	chr5:8817824-8842844	6.59756	3.27151	9.92361	OK	7.54708	3.89689	11.1973	OK
bmpr1bb	chr10:985791-1191056	5.79327	1.19067	10.3959	OK	9.28322	3.42166	15.1448	OK
bmpr2a	chr6:12709570-12763264	1.17322	0.428249	1.9182	OK	2.33297	1.10148	3.56446	OK
bmpr2b	chr9:13235991-13387395	1.59398	0.669416	2.51855	OK	1.84966	0.828272	2.87104	OK
bms1l	chr12:30788279-30819195	15.6795	9.00587	22.3531	OK	16.3203	9.33033	23.3104	OK
bnc2	chr1:26078543-26175141	1.36931	0.554031	2.18458	OK	2.97868	1.52199	4.43537	OK
bnip2	chr25:35326186-35342635	6.67995	3.26787	10.092	OK	8.75862	4.59045	12.9268	OK
bnip3	chr12:43183439-43191255	3.21403	0.461266	5.96679	OK	4.58996	1.11259	8.06734	OK
bnip3la	chr8:5419809-5437346	4.69756	1.39317	8.00195	OK	5.44171	1.82317	9.06026	OK
bnip3lb	chr10:18941393-18966165	17.2445	9.97217	24.5169	OK	26.9056	15.5472	38.264	OK
bnip4	chr17:20061969-20066437	1.62691	0.262143	2.99167	OK	3.57425	1.1975	5.95099	OK
bnipl	chr16:40942506-40963367	2.15057	0.566998	3.73415	OK	1.60814	0.349597	2.86669	OK
boc	chr24:21815728-21867397	28.7991	16.4495	41.1486	OK	27.4436	15.6694	39.2179	OK
bod1	chr21:39871513-39883629	23.9509	13.1084	34.7934	OK	36.8195	21.0601	52.5789	OK
boka	chr6:26770821-26796913	2.10864	0.808613	3.40867	OK	2.24358	0.901602	3.58555	OK
bokb	chr2:22098103-22108070	0.509664	0	1.09817	OK	0.480096	0	1.03446	OK
bon	chr20:44305598-44314047	0.0398704	0	0.119611	OK	0.0377012	0	0.113104	OK
bop1	chr19:3492901-3618577	43.675	24.5469	62.8031	OK	32.1679	18.3825	45.9534	OK
bora	chr1:29779717-29790620	3.89525	1.70837	6.08213	OK	6.58899	3.35658	9.8214	OK
bpgm	chr25:20611068-20618643	2.26963	0.813775	3.72548	OK	4.91515	2.3483	7.482	OK
bpnt1	chr20:9306880-9326313	9.16048	4.2909	14.0301	OK	13.953	7.29016	20.6159	OK
braf	chr4:11139563-11166560	2.04969	0.791621	3.30775	OK	3.5715	1.68624	5.45676	OK
brap	chr10:3344273-3366695	6.46156	3.22633	9.69679	OK	4.76398	2.23741	7.29056	OK
brca2	chr15:31158354-31174888	0.304064	0.0865533	0.521575	OK	0.972892	0.462671	1.48311	OK
brd2a	chr19:7777129-7793210	11.3708	6.57747	16.1641	OK	22.489	12.8651	32.1129	OK
brd2b	chr16:52047627-52058936	0.646472	0	1.30481	OK	1.08381	0.145203	2.02242	OK
brd3a	chr21:16887255-16897577	13.4235	7.78335	19.0637	OK	28.1021	15.7303	40.4738	OK
brd3b	chr5:67989341-68031750	20.1269	11.5565	28.6974	OK	36.5215	19.9819	53.0612	OK
brd4	chr3:53754193-53861665	8.37247	4.84749	11.8975	OK	13.9722	8.04025	19.9041	OK
brd7	chr7:39134397-39147440	39.0281	22.5132	55.543	OK	55.1486	31.134	79.1632	OK
brd8	chr14:7665841-7708116	18.2307	10.5706	25.8908	OK	27.7878	15.8896	39.686	OK
brd9	chr16:56452411-56493086	20.0339	11.586	28.4818	OK	22.5318	13.0636	31.9999	OK
bre	chr17:41241057-41423509	20.8368	11.7981	29.8756	OK	18.4569	10.3979	26.5159	OK
brf1a	chr13:33592118-33672600	5.63562	3.09311	8.17813	OK	3.52587	1.80882	5.24293	OK
brf1b	chr20:20973950-21089059	1.10738	0.338982	1.87578	OK	2.4452	1.08357	3.80683	OK
brf2	chr10:42654385-42667407	1.57436	0.357691	2.79102	OK	4.085	1.67193	6.49806	OK
bri3bp	chr5:20688716-20694863	8.57111	3.79822	13.344	OK	16.0284	8.39346	23.6634	OK
brip1	chr15:26801205-26871275	1.2957	0.496869	2.09453	OK	2.62917	1.28355	3.9748	OK
brms1	chr7:60872754-60891888	1.94179	0.541152	3.34242	OK	5.02486	2.23448	7.81523	OK
brms1la	chr17:12616990-12627772	8.62011	4.58116	12.6591	OK	11.5476	6.43106	16.6641	OK
brn1.2	chr4:5615043-5617714	5.82578	3.04728	8.60427	OK	7.2042	3.9311	10.4773	OK
brox	chr20:52039489-52066686	4.05333	1.7962	6.31045	OK	3.96686	1.77635	6.15737	OK
brp44	chr9:35193330-35198621	147.745	82.5247	212.966	OK	206.181	110.901	301.461	OK
brpf1	Zv9_NA994:21606-31695	8.52782	4.55221	12.5034	OK	10.7753	5.98117	15.5694	OK
bscl2	chr21:26076807-26085446	2.57133	0.901847	4.24082	OK	3.43105	1.39488	5.46723	OK
bscv	chr13:5897138-5916445	21.8919	12.6221	31.1617	OK	27.7512	16.0912	39.4112	OK
bsdc1	chr13:46547569-46567523	38.7887	22.2942	55.2833	OK	43.8888	25.2068	62.5708	OK
bsg	chr22:19153513-19169789	119.611	65.5998	173.622	OK	151.364	80.5195	222.209	OK
bsk146	chr12:706924-715250	0.664344	0.0958669	1.23282	OK	2.80604	1.20516	4.40692	OK
bsx	chr10:30798504-30800327	1.4355	0	2.87101	OK	4.30577	1.22566	7.38587	OK
btaf1	chr13:43134453-43183636	8.79487	5.09792	12.4918	OK	10.1298	5.87097	14.3886	OK
btbd10a	chr25:18349664-18380001	8.97473	4.94414	13.0053	OK	15.1252	8.70854	21.5419	OK
btbd11a	chr4:10881165-10940455	0.858144	0.146877	1.56941	OK	0.725712	0.104152	1.34727	OK
btbd2	chr22:20477396-20485026	4.56547	2.28331	6.84762	OK	7.59903	4.18627	11.0118	OK
btbd3a	chr1:51700754-51707305	0.838931	0.135177	1.54269	OK	1.10116	0.256203	1.94611	OK
btbd6a	chr13:33592118-33672600	6.5073	3.31064	9.70396	OK	8.88402	4.81945	12.9486	OK
btbd6b	chr20:20973950-21089059	9.72262	5.2707	14.1745	OK	16.4232	9.40386	23.4425	OK
btbd7	chr20:27144480-27182102	0.748465	0.192874	1.30406	OK	1.44237	0.557067	2.32768	OK
btbd9	chr13:45383008-45402012	4.06951	1.71719	6.42183	LOWDATA	2.6719	0.982428	4.36137	LOWDATA
btc	chr21:18183913-18209167	0	0	0	LOWDATA	0	0	0	LOWDATA
btd	chr19:1867000-2442532	1.82539	0.530518	3.12027	OK	1.51492	0.39946	2.63038	OK
btf3	chr5:36605349-36615528	1421.71	616.238	2227.18	OK	1133.84	503.274	1764.4	OK
btf3l4	chr11:13099335-13113733	44.4298	25.2092	63.6504	OK	42.4434	24.1142	60.7726	OK
btg1	chr4:15606492-15613232	78.3149	44.5759	112.054	OK	94.2281	52.7021	135.754	OK
btg2	chr22:748901-788048	118.157	62.3855	173.928	OK	64.2584	35.8538	92.663	OK
btg3	chr10:29052596-29062650	19.9205	10.3849	29.4562	OK	22.7224	12.2396	33.2052	OK
btg4	chr5:59273967-59275718	0	0	0	OK	0	0	0	OK
btr02	chr3:47625638-47637218	4.61927	2.00278	7.23576	OK	3.57808	1.44772	5.70844	OK
btr06	chr7:16970939-16980218	0	0	0	OK	0	0	0	OK
btr09	chr7:25690107-25694121	0.213449	0	0.495817	OK	0	0	0	OK
btr12	chr7:76672128-76687777	2.04664	0.765898	3.32739	OK	0.91297	0.212418	1.61352	OK
btr16	chr15:17142482-17153278	0.0491216	0	0.147365	OK	0.0464126	0	0.139238	OK
btr18	chr19:4847368-4867389	0.204156	0	1.03283	OK	0	0	0	OK
btr22	chr19:2810636-2871949	0.366535	0	0.759963	OK	1.02978	0.223288	1.83628	OK
btr29	chr19:1504319-1511431	0	0	0	OK	0.0403723	0	0.121117	OK
btr30	chr19:49239373-50193531	9.7916	5.37695	14.2063	OK	4.87177	2.37846	7.36508	OK
bty	chr19:4847368-4867389	0.367171	0	0.776824	OK	0.655327	0.0436215	1.26703	OK
bub3	chr12:50332097-50682179	124.256	69.8689	178.643	OK	111.902	63.1301	160.673	OK
buc	chr2:28022986-28027074	0	0	0	OK	0	0	0	OK
bud31	chr3:40279609-40282355	260.813	146.637	374.988	OK	184.412	105.561	263.264	OK
bxdc2	chr21:190185-283306	132.669	73.6865	191.652	OK	90.387	51.4409	129.333	OK
bysl	chr22:525994-533069	190.422	99.968	280.877	OK	130.16	70.7314	189.589	OK
bzw1a	chr22:14261205-14270180	145.284	75.1428	215.425	OK	170.712	86.2193	255.205	OK
bzw1b	chr9:50230-57696	104.958	57.9686	151.947	OK	83.9819	47.0476	120.916	OK
bzw2	chr19:32255093-32287995	44.8908	25.9258	63.8558	OK	38.7385	22.4208	55.0562	OK
c10orf11	chr13:16971691-17513335	0.613678	0	1.23862	OK	0.385931	0	0.831566	OK
c11orf2	chr10:27597457-27607691	6.23912	3.25617	9.22207	OK	8.13129	4.46071	11.8019	OK
c11orf67	chr18:47297134-47304352	4.67913	1.52288	7.83537	OK	4.83533	1.6579	8.01277	OK
c1d	chr13:4311923-4318911	33.9382	18.618	49.2584	OK	21.9462	11.3437	32.5487	OK
c1galt1a	chr23:28334974-28379631	0.751659	0.0429881	1.46033	OK	1.1232	0.192244	2.05416	OK
c1galt1b	chr6:39121571-39129776	5.19084	2.34071	8.04097	OK	5.121	2.33929	7.90271	OK
c1galt1c1	chr14:34492549-34495845	6.67416	2.84341	10.5049	OK	7.04846	3.11266	10.9843	OK
c1orf109	chr19:49239373-50193531	13.0742	5.95195	20.1965	OK	8.39294	3.37295	13.4129	OK
c1qa	chr21:21836939-21839900	0	0	0	OK	0.392351	0	0.911383	OK
c1qb	chr21:21827288-21830238	0.132127	0	0.396382	OK	0.247934	0	0.598566	OK
c1qc	chr21:21832807-21835341	0.3921	0	0.976607	OK	0.735856	0	1.58555	OK
c1ql3b	chr2:4089627-4092268	0.723828	1.11e-16	1.44766	OK	0.409537	0	0.882429	OK
c1qtnf1	chr12:34635993-34809802	0.339837	0	0.769701	OK	0.356098	0	0.781399	OK
c1qtnf3	chr21:18246471-18269492	2.83908	0.935133	4.74302	OK	2.93919	1.01932	4.85906	OK
c1qtnf4	chr7:39994048-40004332	1.6247	0.369129	2.88027	OK	2.80992	0.963439	4.65639	OK
c1qtnf5	chr15:22722568-22730091	16.0779	8.32198	23.8339	OK	19.3611	10.4513	28.2709	OK
c1qtnf9	chr24:22514727-22521374	1.14347	0.339123	1.94782	OK	1.33638	0.447736	2.22503	OK
c20orf14	chr23:7111664-7119388	59.2424	34.35	84.1348	OK	64.4416	37.352	91.5313	OK
c20orf20	chr23:16103078-16119672	19.8317	10.9194	28.744	OK	22.2087	12.4536	31.9638	OK
c20orf24	chr23:2894246-2901300	159.202	88.0271	230.377	OK	147.838	81.8405	213.835	OK
c21orf59	chr10:34602119-34607393	8.7415	4.30978	13.1732	OK	8.57464	4.26556	12.8837	OK
c2cd2l	chr5:32176655-32234930	1.18735	0.330899	2.04379	OK	1.34023	0.418158	2.2623	OK
c3a	chr1:56676992-56723741	68.4334	34.4752	102.392	OK	135.325	62.1191	208.532	OK
c3b	chr1:56776444-56813497	0.414621	0.0943464	0.734896	OK	0.899798	0.342598	1.457	OK
c3c	chr1:56821439-56867336	2.70098	1.3961	4.00586	OK	6.54496	3.76141	9.32852	OK
c3orf33	chr18:32373425-32384184	0.227499	0	0.528451	OK	0.805541	0.0930937	1.51799	OK
c3orf58a	chr2:8045581-8096540	2.22301	0.744788	3.70123	OK	3.54955	1.49068	5.60841	OK
c3orf58b	chr24:5736540-5775335	3.57567	1.38098	5.77036	OK	5.6835	2.61863	8.74836	OK
c6	chr21:19743333-19760478	12.8235	7.38474	18.2622	OK	8.51501	4.80011	12.2299	OK
c6ast1	chr7:40053971-40057049	0	0	0	OK	0	0	0	OK
c6ast3	chr7:40034228-40036662	0	0	0	OK	0	0	0	OK
c6ast4	chr7:40027642-40030908	0	0	0	OK	0	0	0	OK
c8a	chr2:2507047-2519457	18.8301	10.7964	26.8637	OK	38.0632	21.976	54.1505	OK
c8b	chr2:2520289-2533931	12.2045	6.64332	17.7656	OK	31.4865	18.2572	44.7158	OK
c8g	chr24:17580235-17588722	8.0544	3.78275	12.326	OK	12.1611	6.35392	17.9682	OK
c9	chr5:33982802-33992760	85.6126	49.5391	121.686	OK	129.311	73.229	185.392	OK
ca10a	chr12:22651882-22904554	2.0081	0.436543	3.57965	OK	2.05568	0.478288	3.63306	OK
ca14	chr16:10867499-10885570	0.183709	0	0.443512	OK	0.086475	0	0.259425	OK
ca15a	chr12:5000891-5011831	8.18577	3.88527	12.4863	OK	9.80775	4.9294	14.6861	OK
ca15b	chr12:4975637-4982057	0	0	0	OK	0	0	0	OK
ca15c	chr12:5019012-5026800	0	0	0	OK	0	0	0	OK
ca2	chr24:33852208-33870072	12.454	7.22165	17.6864	OK	11.2945	6.54796	16.0411	OK
ca4a	chr5:2434893-2448393	0.492572	0.0378902	0.947255	OK	1.29005	0.394899	2.1852	OK
ca4b	chr15:14409914-14420910	0	0	0	OK	0.0627152	0	0.188146	OK
ca5	chr25:13141600-13154370	5.61122	3.01752	8.20493	OK	11.4891	6.61919	16.359	OK
ca7	chr7:45790403-45801708	0.0561208	0	0.168362	OK	0.317966	0	0.685121	OK
ca8	chr2:21651556-21675050	2.07518	0.735962	3.41441	OK	2.04504	0.738511	3.35156	OK
cab39	chr15:38614621-38640091	4.00582	1.6823	6.32933	OK	6.55288	3.21901	9.88674	OK
cab39l	chr1:47095976-47113973	23.2304	13.4708	32.99	OK	38.0886	21.7332	54.4439	OK
cab39l1	chr14:32348885-32359251	7.60303	4.0626	11.1435	OK	7.34198	3.93545	10.7485	OK
cabin1	chr8:54056768-54211776	1.17363	0.552653	1.79461	OK	2.19287	1.18713	3.1986	OK
cables1	Zv9_scaffold3540:28703-79432	0.477254	0	0.963265	OK	0.601045	0.0343743	1.16772	OK
cabp1a	chr8:41842844-41856377	0.907893	0	1.91254	OK	0.121714	0	0.365141	OK
cabp1b	chr10:42773827-42814933	0	0	0	OK	0.0745931	0	0.223779	OK
cabp5a	chr12:4528626-4541747	0	0	0	OK	0.207848	0	0.501789	OK
cabp5b	chr3:14901419-14921986	0.0937873	0	0.281362	OK	1.58905	0.256042	2.92205	OK
cacna1ba	chr5:30934885-31126735	0.228151	0.0367619	0.419541	OK	0.384423	0.109428	0.659417	OK
cacna1c	chr4:19253816-19410648	0.143397	0.00543596	0.281357	OK	0.296519	0.0673687	0.525669	OK
cacna1da	chr11:37634336-37803958	0.179178	0.0137829	0.344573	OK	0.391859	0.105686	0.678033	OK
cacna1sa	chr22:892805-948674	3.14359	1.68775	4.59943	OK	1.78099	0.862348	2.69962	OK
cacna1sb	chr8:26620710-26661280	20.8765	11.6946	30.0583	OK	14.7224	8.41451	21.0302	OK
cacna2d1a	chr4:18703096-18818403	4.53017	2.36165	6.69869	OK	3.84087	1.95921	5.72253	OK
cacna2d2	chr6:53453183-53820414	0.343092	0	0.73926	OK	0.215966	0	0.501661	OK
cacnb1	chr3:15781458-15847634	1.83835	0.49581	3.1809	OK	2.08221	0.637389	3.52704	OK
cacnb2a	chr7:74456972-74492465	2.17143	0.735997	3.60686	OK	3.0533	1.23539	4.87121	OK
cacnb2b	chr2:31178483-31223607	0.248841	0	0.619792	OK	0.390741	0	0.884993	OK
cacnb3a	chr23:14209638-14292297	0	0	0	OK	0.0893664	0	0.215749	OK
cacnb4a	chr9:39126392-39182396	0.156534	0	0.363608	OK	0.259046	0	0.545698	OK
cacnb4b	chr6:13997288-14057580	8.29797	4.6743	11.9216	OK	13.6103	7.88092	19.3396	OK
cacng1	chr6:23156000-23176975	13.6493	7.75014	19.5485	OK	10.7467	6.01027	15.4832	OK
cacng2a	chr3:29865893-29996293	1.45526	0.516107	2.39442	OK	2.49055	1.10751	3.87359	OK
cacng2b	chr6:300352-311622	2.57548	1.00886	4.14209	OK	4.04386	1.87446	6.21326	OK
cacng6a	chr19:10413341-10420784	14.625	7.69841	21.5517	OK	11.0532	5.57148	16.535	OK
cacng7a	chr19:10464556-10489537	0	0	0	OK	0	0	0	OK
cacng8a	chr19:10439671-10452501	0.575555	0	1.21245	OK	0.85217	0.0323046	1.67204	OK
cacybp	chr2:35316338-35322203	31.5649	17.7401	45.3897	OK	43.5616	25.0812	62.0421	OK
cad	chr20:38813602-38852347	39.7423	20.4955	58.9891	OK	54.9807	27.1886	82.7727	OK
cadm1a	chr21:23230899-23690148	4.67892	1.84569	7.51215	OK	9.26116	4.57549	13.9468	OK
cadm1b	chr15:17741432-17887819	0.0965681	0	0.289704	OK	0.272629	0	0.679041	OK
cadm2a	chr10:23475140-24340308	1.36383	0.388219	2.33943	OK	1.81311	0.628791	2.99743	OK
cadm2b	chr15:7776633-8225793	0.089335	0	0.268005	OK	0.84121	0	1.68242	OK
cadm3	chr2:44110583-44244819	10.2736	5.25638	15.2908	OK	20.6901	11.7289	29.6513	OK
cadm4	chr16:26452875-26757332	14.2556	8.11607	20.3951	OK	22.4217	12.9982	31.8451	OK
cahz	chr2:29192215-29199937	142.757	76.678	208.835	OK	144.434	76.9954	211.872	OK
calb2a	chr18:20979473-20999562	8.88232	4.3008	13.4638	OK	18.0452	10.0165	26.0738	OK
calb2b	chr7:25848368-25867037	13.9526	7.34442	20.5607	OK	23.543	13.3208	33.7651	OK
calca	chr7:28806423-28811889	3.14837	0.849125	5.44761	OK	3.0594	0.852616	5.26617	OK
calcoco1	chr23:36033384-36054826	3.89318	1.97147	5.81489	OK	6.63861	3.69136	9.58587	OK
calcoco2	chr12:21993657-22004242	0.337585	0	0.711145	OK	0.136711	0	0.340507	OK
calcrla	chr9:43433737-43491509	1.44558	0.328433	2.56272	OK	2.16056	0.682283	3.63885	OK
cald1l	chr4:6523005-6573660	11.2877	6.07516	16.5003	OK	20.2336	11.5917	28.8754	OK
calhm2	chr13:25645898-25648175	1.27843	0.337059	2.21981	OK	3.54199	1.57507	5.50891	OK
calm1a	chr17:26554800-26562662	84.6873	47.719	121.656	OK	156.753	82.7888	230.717	OK
calm1b	chr20:16783604-16815722	41.006	23.7742	58.2378	OK	71.1989	40.6632	101.735	OK
calm2a	chr13:8143089-8150754	91.0413	51.3647	130.718	OK	166.394	88.1637	244.624	OK
calm2b	chr12:26460399-26465162	359.379	181.854	536.905	OK	561.165	267.442	854.887	OK
calm3a	chr15:9375126-9413470	54.57	30.8872	78.2527	OK	55.7719	31.3895	80.1542	OK
calm3b	chr21:26120454-26125574	201.935	100.367	303.503	OK	357.108	163.674	550.541	OK
calml4a	chr7:35947317-35950665	1.28278	0	2.97974	OK	0.296323	0	0.888969	OK
calr	chr22:4339290-4345519	23.2729	13.3055	33.2402	OK	77.3493	43.622	111.077	OK
calrl	chr2:55840148-55853077	11.7121	6.60428	16.82	OK	48.6928	27.4148	69.9708	OK
calrl2	chr8:17101738-17111891	13.6321	7.79734	19.4669	OK	61.517	33.785	89.249	OK
calua	chr4:12633049-12640735	32.4882	18.8319	46.1445	OK	69.8913	38.8789	100.904	OK
calub	chr18:6101219-6117329	18.8782	10.9247	26.8318	OK	41.5983	23.6176	59.5789	OK
camk1da	chr4:7068415-7163168	0.214663	0	0.462533	OK	0.846058	0.19685	1.49527	OK
camk1db	chr25:8253619-8293497	0.0997533	0	0.29926	OK	0.947839	0.175076	1.7206	OK
camk1ga	chr22:1029559-1049597	0	0	0	OK	0.105779	0	0.255374	OK
camk1gb	chr23:39704031-39740248	0.144597	0	0.360149	OK	0.409899	0	0.82732	OK
camk2a	chr21:42302903-42504272	0.147708	0	0.367897	OK	0.837361	0.134924	1.5398	OK
camk2d1	chr7:58970700-59125082	4.01421	2.63727	5.39115	OK	5.75797	3.13601	8.37993	OK
camk2d2	chr1:13048221-13118821	3.62266	1.61095	5.63438	OK	7.69564	4.12173	11.2696	OK
camk2g1	chr12:35817382-35975084	21.9345	12.7129	31.1561	OK	26.4765	15.3377	37.6153	OK
camk2n1a	chr2:45004896-45007597	6.79657	3.48674	10.1064	OK	12.1196	6.80925	17.43	OK
camk2n2	chr24:25963687-25965943	1.91546	0.556679	3.27424	OK	3.4525	1.38742	5.51758	OK
camk4	chr5:57172460-57257543	0.688165	0.0987631	1.27757	OK	1.83724	0.658743	3.01574	OK
camkk1	chr5:32988541-33070336	0.442533	0.0167758	0.868291	OK	0.722766	0.123707	1.32183	OK
camkvb	chr11:36205233-36277978	0.354585	0	0.764024	OK	0.111582	0	0.269383	OK
camsap1a	chr21:4318157-5083787	1.78521	0.859289	2.71113	OK	2.44094	1.27273	3.60915	OK
camsap1b	chr5:68603280-68650976	1.89932	0.882693	2.91595	OK	2.45338	1.23104	3.67572	OK
camsap2	chr22:22708584-22779723	1.55871	0.660903	2.45652	OK	3.70069	1.96863	5.43274	OK
cand1	chr4:12476553-12489798	22.0912	12.5459	31.6364	OK	35.1686	19.1132	51.2239	OK
cand2	chr22:33734810-33748937	9.23683	5.29271	13.181	OK	9.95833	5.73873	14.1779	OK
cant1a	chr3:58561603-58579057	15.7311	8.88212	22.5802	OK	11.7389	6.4774	17.0004	OK
cant1b	chr11:45658219-46405133	3.58613	1.53773	5.63453	OK	2.68568	1.05747	4.31388	OK
canx	chr14:14115110-14159238	67.2741	34.6952	99.8531	OK	122.934	58.7655	187.103	OK
cap1	chr19:44846524-44867593	28.3859	16.4177	40.3542	OK	28.5217	16.5167	40.5268	OK
cap2	chr19:47714998-47767721	21.557	12.4797	30.6342	OK	19.9521	11.5551	28.3492	OK
capg	chr12:23931331-23959779	35.981	20.8622	51.0998	OK	30.6446	17.7489	43.5403	OK
capn1a	chr13:43334372-43377610	25.0614	14.4752	35.6477	OK	22.1481	12.814	31.4821	OK
capn2a	chr13:43381550-43409547	37.7253	21.6442	53.8065	OK	35.4875	20.3652	50.6098	OK
capn2b	chr22:26890262-27171841	27.9342	16.1723	39.6962	OK	22.3283	12.9479	31.7087	OK
capn2l	chr22:27178584-27208528	24.8691	14.4084	35.3297	OK	21.2883	12.3441	30.2325	OK
capn3	chr17:45472697-45514153	2.23002	0.966874	3.49317	OK	5.22267	2.8017	7.64363	OK
capn5a	chr18:2497700-2548974	9.88534	5.53047	14.2402	OK	10.4583	5.90813	15.0084	OK
capn7	Zv9_scaffold3563:162371-191172	3.14001	1.63283	4.64719	OK	3.52854	1.88986	5.16722	OK
capn8	chr22:27212852-27237797	28.7548	16.653	40.8565	OK	14.1688	8.11303	20.2246	OK
capn9	chr1:54448597-54473801	29.1472	16.8276	41.4668	OK	18.2564	10.5797	25.9331	OK
capns1a	chr5:38254981-38265854	168.964	91.2718	246.657	OK	157.478	85.163	229.793	OK
capns1b	chr15:28465240-28471920	102.237	57.864	146.611	OK	111.161	62.2412	160.081	OK
caprin1a	chr7:28124092-28144358	38.2839	21.7992	54.7685	OK	53.1218	29.3707	76.8729	OK
caprin1b	chr18:36685085-36707885	74.6466	40.1824	109.111	OK	94.5846	49.3242	139.845	OK
caprin2	chr4:15683209-15696985	0.477869	0.0817906	0.873947	OK	0.738183	0.205723	1.27064	OK
capsla	chr2:54479380-54485838	3.48381	0.918504	6.04911	OK	5.86695	2.17977	9.55413	OK
capslb	chr21:21375200-21380196	0.419782	0	0.975102	OK	1.67773	0.240782	3.11468	OK
capza1a	chr6:48263840-48287992	99.5812	54.5906	144.572	OK	124.398	66.2428	182.553	OK
capza1b	chr8:28660916-28670432	209.543	102.496	316.591	OK	183.006	90.3533	275.658	OK
capzb	chr22:26942-41610	285.067	139.54	430.595	OK	263.772	129.425	398.118	OK
card9	chr5:52842454-52852243	0.653787	0.0938292	1.21374	OK	0.58192	0.0779625	1.08588	OK
carhsp1	chr3:27949322-27982933	57.9807	33.595	82.3665	OK	53.2655	30.8721	75.6588	OK
carm1	chr3:34234627-34256132	38.2404	22.1112	54.3695	OK	47.421	27.1329	67.7092	OK
cars	chr7:33130743-33165495	20.7146	11.9952	29.434	OK	20.8123	12.0377	29.5869	OK
cart1	chr18:15905973-15913914	7.56827	3.04138	12.0952	OK	7.22086	2.92161	11.5201	OK
cart2	chr25:19931992-19933493	0.398589	0	0.962278	OK	1.1156	0	2.40378	OK
cart4	chr19:43762290-43765119	3.43128	0.587287	6.27526	OK	1.68751	0	3.37501	OK
casc1	chr4:16313188-16319942	0.398206	0	0.80372	OK	0.250934	0	0.540688	OK
casc3	chr3:23720195-23753195	24.1066	13.8202	34.3929	OK	21.9544	12.6094	31.2995	OK
casd1	chr19:41967600-41994850	2.70546	1.19475	4.21616	OK	3.94771	1.95754	5.93788	OK
cask	chr9:34399990-34510896	15.5388	8.98857	22.089	OK	26.2051	15.0983	37.3119	OK
caskb	chr6:59516590-59550400	19.6565	11.279	28.034	OK	16.9341	9.66868	24.1995	OK
casp2	chr16:19612983-19639281	1.20984	0.139817	2.27986	OK	2.12812	0.548401	3.70784	OK
casp3a	chr1:16269272-16278202	14.8356	8.57337	21.0979	OK	30.6366	17.5224	43.7509	OK
casp3b	chr14:4308429-4321603	4.4652	1.2444	7.68601	OK	2.70015	0.506537	4.89376	OK
casp6	chr3:33098464-33102818	2.32196	0.710779	3.93315	OK	1.33897	0.277801	2.40015	OK
casp6l1	chr3:33091144-33095474	0.469978	0	1.06446	OK	0.353899	0	0.822063	OK
casp6l2	chr3:33106183-33110504	0	0	0	OK	0	0	0	OK
casp7	chr12:32233741-32247789	3.70361	1.744	5.66321	OK	4.10972	2.01466	6.20478	OK
casp8	chr6:12957804-12968646	7.37229	3.80141	10.9432	OK	8.05212	4.26411	11.8401	OK
casp8ap2	chr20:23929090-23938113	0.484531	0.14543	0.823633	OK	1.58747	0.776597	2.39834	OK
casp8l1	chr6:13005671-13009036	0.115227	0	0.345682	OK	0.21653	0	0.52275	OK
casp9	chr23:25261112-25272611	6.3156	3.01739	9.61382	OK	5.421	2.52596	8.31604	OK
caspa	chr16:44763015-44773941	5.6412	2.4741	8.8083	OK	4.79531	2.03324	7.55738	OK
caspb	chr1:58737280-58751091	28.7977	16.682	40.9135	OK	18.52	10.6435	26.3965	OK
caspxa	chr6:13021608-13024879	0.000247653	0	0.215747	LOWDATA	10.1258	4.48547	15.7661	LOWDATA
casq1a	chr2:37742614-37757240	25.6137	14.7826	36.4448	OK	33.0145	18.7757	47.2533	OK
casq1b	chr7:76720022-76754750	153.346	80.0754	226.617	OK	126.263	66.9241	185.601	OK
casq2	chr9:34130596-34140462	101.069	52.3638	149.775	OK	97.0215	50.1878	143.855	OK
cast	chr21:9991039-10078471	41.6987	23.6973	59.7002	OK	32.1366	18.4664	45.8069	OK
cat	chr25:7801936-7811747	14.7557	8.41476	21.0967	OK	48.4795	27.4494	69.5096	OK
cav1	chr25:19050765-19062795	17.0642	11.7617	22.3667	OK	23.4736	17.376	29.5711	OK
cav2	chr25:19043895-19049085	5.80776	2.69209	8.92343	OK	5.14707	2.34304	7.95109	OK
cav3	chr6:41926907-41934644	304.173	158.767	449.579	OK	159.749	88.5501	230.948	OK
cax1	chr4:14047237-14056280	21.5176	12.4773	30.5578	OK	15.1438	8.7357	21.5519	OK
cbfb	chr18:22774823-22852021	6.87093	3.70657	10.0353	OK	11.1478	6.3548	15.9407	OK
cbl	chr15:22561647-22618946	3.34573	1.71181	4.97965	OK	3.93902	2.09746	5.78058	OK
cbll1	chr4:17904978-17908671	18.4393	10.4831	26.3956	OK	16.142	9.12633	23.1576	OK
cbln1	chr18:17763450-17769195	3.01354	0.79452	5.23257	OK	8.30704	3.69402	12.92	OK
cbln12	chr2:37824172-37828412	0	0	0	OK	0.470893	0	1.06653	OK
cbln13	chr2:37614208-37616810	3.19371	0.804458	5.58295	OK	3.33329	0.898999	5.76758	OK
cbln14	chr2:37661811-37663446	0.260997	0	0.630102	OK	0.489823	0	1.1378	OK
cbln2a	chr2:30173507-30175201	0.167717	0	0.503151	OK	0.156888	0	0.470664	OK
cbln2b	chr24:15549591-15552139	2.68487	0.805851	4.56388	OK	5.92946	2.60947	9.24945	OK
cbln4	chr23:38048265-38067548	0.429524	0	0.925496	OK	1.62025	0.368119	2.87239	OK
cbln8	chr7:76455488-76457910	0	0	0	OK	0	0	0	OK
cbln9	chr2:37666048-37670126	0	0	0	OK	0	0	0	OK
cbr1	chr1:47662948-47670284	0.357112	0.0412703	0.672954	OK	1.1046	0.398898	1.81031	OK
cbr1l	chr21:20520407-20528388	0.268777	0	0.721137	OK	0.254146	0	0.681066	OK
cbr4	chr20:23638344-23644798	3.86382	1.39531	6.33232	OK	5.57378	2.38593	8.76163	OK
cbsa	chr1:27999272-28024171	3.1547	1.45351	4.8559	OK	3.97979	1.97345	5.98613	OK
cbsb	chr9:9404590-9450353	38.5316	21.8492	55.214	OK	28.9666	16.6385	41.2947	OK
cbwd	chr8:31273769-31298114	14.1979	7.79252	20.6033	OK	14.4031	7.97353	20.8327	OK
cbx1a	chr3:24351719-24362822	43.5946	24.8024	62.3868	OK	76.3076	41.1802	111.435	OK
cbx1b	chr12:30418622-30429817	7.17276	3.49646	10.8491	OK	19.9709	11.4008	28.5411	OK
cbx2	chr3:10535561-10548183	12.3548	6.90638	17.8031	OK	18.4295	10.6168	26.2423	OK
cbx3a	chr19:20267291-20270413	159.431	90.2606	228.602	OK	213.219	117.229	309.209	OK
cbx4	chr3:18377995-18384862	1.42158	0.366332	2.47684	OK	3.16563	1.29565	5.03562	OK
cbx5	chr23:36349702-36357550	125.371	66.6151	184.127	OK	200.75	100.693	300.807	OK
cbx6a	chr22:31649435-31654782	3.75489	1.71962	5.79016	OK	8.121	4.4255	11.8165	OK
cbx7a	chr3:25087411-25095883	27.6811	16.0513	39.3109	OK	15.2966	8.72321	21.87	OK
cbx8a	chr3:18296694-18300272	0.570377	0.0818585	1.05889	OK	0.634863	0.119098	1.15063	OK
cbx8b	chr6:19547760-19551060	2.58492	0.866041	4.3038	OK	4.70531	2.06364	7.34697	OK
cby1	chr12:20284869-20286441	3.2673	0.251331	6.28327	OK	4.20261	0.677165	7.72806	OK
ccbe1	chr17:2098049-2164319	8.11219	3.54813	12.6763	OK	7.43473	3.32041	11.5491	OK
ccbl1	chr5:34884307-34892801	4.50405	2.07521	6.93289	OK	7.13841	3.71203	10.5648	OK
ccbl2	Zv9_scaffold3471:42544-46831	6.44633	3.01955	9.8731	OK	4.95033	2.18611	7.71456	OK
ccdc101	chr3:15094322-15101127	10.7937	5.36945	16.2179	OK	12.7505	6.64705	18.854	OK
ccdc102a	chr7:30061202-30173825	7.68789	4.28999	11.0858	OK	15.493	8.98167	22.0044	OK
ccdc103	chr3:33554899-33556805	0.898374	0.103822	1.69293	OK	0.961127	0.137938	1.78432	OK
ccdc104	chr13:968-6168	37.4634	21.6262	53.3007	OK	36.4736	21.0747	51.8725	OK
ccdc106	chr19:10947908-10953080	0.20423	0	0.508679	OK	0.256876	0	0.596691	OK
ccdc113	chr25:14094634-14100248	0.870105	0	1.75618	OK	1.91057	0.377355	3.44378	OK
ccdc12	chr16:18578450-18603567	55.9871	31.7095	80.2647	OK	50.6436	28.6098	72.6773	OK
ccdc120	chr11:26529594-26552142	0.71277	0.258841	1.1667	OK	1.01769	0.437086	1.5983	OK
ccdc124	chr8:13868648-13881830	33.2729	19.2126	47.3332	OK	49.3105	28.5563	70.0648	OK
ccdc125	chr5:27816112-27826412	1.1611	0.155558	2.16665	OK	1.16332	0.166956	2.15968	OK
ccdc126	chr19:20646186-20659299	4.94714	2.12473	7.76954	OK	6.01923	2.79011	9.24835	OK
ccdc127	chr19:7915020-7918520	3.80407	1.20128	6.40685	OK	2.82536	0.762008	4.88871	OK
ccdc130	chr22:26830671-26842751	6.60796	2.95903	10.2569	OK	6.37255	2.87358	9.87152	OK
ccdc146	chr4:19111909-19133004	0.136698	0	0.317532	OK	0.258646	0	0.532981	OK
ccdc147	chr1:48328725-48473717	0.853075	0.206782	1.49937	OK	0.403573	0.0310441	0.776101	OK
ccdc149a	chr7:73907326-73908040	0.371486	0	0.896847	OK	0.346975	0	0.837672	OK
ccdc149b	chr1:40426578-40445530	1.35858	0.415875	2.30128	OK	1.24946	0.375205	2.12372	OK
ccdc151	chr6:9531450-9545819	2.34794	0.805042	3.89085	OK	1.56244	0.435433	2.68945	OK
ccdc153	chr15:22553764-22560110	0.291048	0	0.702652	OK	0.272765	0	0.658512	OK
ccdc22	chr8:24468091-24490954	11.5791	6.67812	16.48	OK	11.8144	6.82936	16.7994	OK
ccdc23	Zv9_NA732:124440-127428	7.30324	3.39412	11.2124	OK	7.02517	3.28204	10.7683	OK
ccdc24	chr2:33140287-33173074	1.04848	0.254147	1.84281	OK	1.75401	0.615185	2.89283	OK
ccdc25	chr20:39363408-39368825	21.3558	11.7586	30.9529	OK	26.2319	14.8274	37.6365	OK
ccdc28a	chr17:33614795-33620552	12.6133	6.44489	18.7817	OK	13.5779	7.11628	20.0395	OK
ccdc28b	chr13:33505696-33517255	3.40177	0.896875	5.90666	OK	4.29762	1.38212	7.21311	OK
ccdc3	chr4:7182553-7194534	2.05499	0.198291	3.9117	OK	3.3012	0.750026	5.85236	OK
ccdc37	chr6:23727458-23748490	0.708467	0.0818753	1.33506	OK	0.803404	0.129452	1.47736	OK
ccdc43	chr3:31737579-31742304	10.8625	6.04234	15.6827	OK	10.9537	6.13196	15.7755	OK
ccdc47	chr3:31843234-31852629	31.4306	18.1583	44.703	OK	40.1519	22.8943	57.4096	OK
ccdc53	chr4:16724161-16729846	6.19657	2.94686	9.44628	OK	8.88444	4.63675	13.1321	OK
ccdc56	chr12:4165703-4168591	54.0478	30.7211	77.3744	OK	51.6498	29.3989	73.9008	OK
ccdc57	chr12:34635993-34809802	0.545076	0.126821	0.963331	OK	0.959143	0.338313	1.57997	OK
ccdc58	chr24:21530995-21535236	44.6486	24.1545	65.1426	OK	42.6068	23.1299	62.0838	OK
ccdc59	chr4:10118246-10119757	19.3845	9.64305	29.1259	OK	9.77916	4.08726	15.4711	OK
ccdc65	chr6:7338712-7344327	2.39493	0.733115	4.05674	OK	1.19252	0.204108	2.18093	OK
ccdc6a	chr17:20504117-20526051	45.1046	25.5487	64.6605	OK	33.568	19.2759	47.8602	OK
ccdc6b	chr12:8271237-8299247	5.29901	2.74954	7.84848	OK	6.96843	3.81152	10.1254	OK
ccdc75	chr13:51211918-51223301	13.1436	6.46999	19.8171	OK	19.4356	10.4432	28.428	OK
ccdc76	chr22:16522106-16533256	5.23417	2.45187	8.01646	OK	5.49432	2.58317	8.40546	OK
ccdc80	chr9:35060459-35093145	6.14617	3.22965	9.0627	OK	5.69202	2.97074	8.41331	OK
ccdc82	chr21:39333984-39357574	7.4557	3.8686	11.0428	OK	13.8258	7.83054	19.8211	OK
ccdc85a	chr13:27224284-27262269	0.150684	0	0.350021	OK	0.712563	0.133674	1.29145	OK
ccdc85al	chr6:6653739-6692636	0.297139	0	0.612302	OK	1.51058	0.512003	2.50915	OK
ccdc85b	chr14:31600623-31604640	4.17616	2.21572	6.13659	OK	6.52499	3.68113	9.36886	OK
ccdc85ca	chr17:17785215-17855836	1.49294	0.393614	2.59227	OK	4.23097	1.89462	6.56733	OK
ccdc85cb	chr20:5198418-5269157	1.98411	0.680293	3.28792	OK	2.98347	1.24696	4.71998	OK
ccdc90b	chr21:22003867-22007106	3.93243	1.50799	6.35687	OK	8.2126	4.0427	12.3825	OK
ccdc93	chr9:39405760-39420436	13.1268	7.42726	18.8264	OK	15.9554	9.16631	22.7444	OK
ccdc94	chr2:52746237-52760438	18.8193	10.6587	26.9799	OK	21.9779	12.611	31.3448	OK
ccl-c11b	chr11:6217578-6222955	2.97558	0	6.41149	OK	4.53324	0	9.06648	OK
ccl-c25v	chr25:12952761-12953323	1.15696	0	3.47089	OK	2.09186	0	5.05019	OK
ccl-c5a	chr5:14588182-14594729	0.519923	0	1.55977	OK	4.27234	0	8.62308	OK
ccl1	chr8:1238703-1252615	0.381025	0	1.14308	OK	0	0	0	OK
ccl20	chr24:26421455-26423701	0	0	0	OK	0	0	0	OK
ccl25b	chr11:6296240-6300279	9.01351	3.50593	14.5211	OK	25.6119	13.5344	37.6893	OK
ccm2	chr20:18848345-18866943	3.27295	1.17351	5.37238	OK	4.43821	1.84611	7.0303	OK
ccna1	chr10:35931787-35939302	0.191023	0	0.475784	OK	0.120177	0	0.290134	OK
ccna2	chr14:49280473-49286571	49.2123	28.1447	70.2799	OK	84.1556	48.7817	119.529	OK
ccnb1	chr5:54986960-56054961	59.4935	34.2716	84.7154	OK	85.3752	47.998	122.752	OK
ccnb2	chr7:31963005-31967624	3.95024	1.52564	6.37484	OK	7.77885	3.79191	11.7658	OK
ccnb3	chr7:24149052-24171791	13.7956	7.61536	19.9759	OK	27.5824	15.9679	39.1969	OK
ccnc	chr4:5637734-5648716	12.3061	7.06335	17.5489	OK	15.7563	9.12779	22.3848	OK
ccnd1	chr7:54577311-54584680	38.0729	20.8705	55.2752	OK	78.4649	39.5742	117.356	OK
ccnd2a	chr25:17331000-17344055	8.10141	3.74556	12.4573	OK	18.0186	9.90081	26.1364	OK
ccnd2b	chr4:5006262-5022009	1.34435	0	2.68869	OK	1.26107	0	2.52215	OK
ccnd3	chr22:512884-522917	0.514307	0	1.10818	OK	0.242219	0	0.603298	OK
ccne1	chr7:47629592-47639402	3.99284	1.78176	6.20393	OK	7.76639	4.10791	11.4249	OK
ccne2	chr16:43241773-43250826	4.05193	1.83351	6.27034	OK	8.93619	4.85462	13.0178	OK
ccnf	Zv9_NA470:52950-84764	8.42275	4.77271	12.0728	OK	11.9092	6.88323	16.9352	OK
ccng1	chr14:23135352-23143176	1500.4	564.108	2436.69	OK	1707.84	620.693	2794.99	OK
ccng2	chr21:5811396-5818596	7.54474	3.85506	11.2344	OK	12.1213	6.72831	17.5143	OK
ccnh	chr5:49746730-49758231	5.61877	2.33718	8.90037	OK	8.28686	3.94092	12.6328	OK
ccni	chr21:5819827-5838440	134.134	69.0434	199.224	OK	174.914	86.8874	262.94	OK
ccnk	chr20:5115837-5136144	12.7779	7.39745	18.1583	OK	14.0526	8.10421	20.0011	OK
ccnl1a	chr18:39852454-39866798	24.2214	14.0368	34.406	OK	25.7344	14.9232	36.5457	OK
ccnl1b	chr2:36385005-36394766	30.377	17.6152	43.1387	OK	23.5073	13.6058	33.4087	OK
ccnt2a	chr9:24267577-24276029	6.47521	4.25588	8.69453	OK	8.57767	6.28521	10.8701	OK
ccnt2b	chr22:12272619-12286832	27.005	15.5364	38.4736	OK	32.3874	18.4015	46.3732	OK
ccpg1	chr13:52306151-52314697	7.64357	1.9524	13.3347	OK	19.6483	7.30464	31.9919	OK
ccr10	chr24:38171266-38177839	0	0	0	OK	0	0	0	OK
ccr12.3	chr2:50554396-50555589	0.495266	0	1.12173	OK	0.838759	0	1.69291	OK
ccr6a	chr20:30636454-30640427	0.261118	0	0.65037	OK	0.163951	0	0.395812	OK
ccr7	chr6:10834054-10838715	0	0	0	OK	0	0	0	OK
ccr9a	chr2:32514770-32516955	0.969688	0.156245	1.78313	OK	0.610561	0.0349185	1.1862	OK
cct2	chr14:37904172-37907911	3916.32	2399.47	5433.18	OK	3445.9	2129.14	4762.67	OK
cct3	chr16:32712342-32724758	629.732	270.971	988.493	OK	479.367	212.853	745.881	OK
cct4	chr1:54262352-54275395	966.665	393.077	1540.25	OK	693.965	294.228	1093.7	OK
cct5	chr24:17454322-17466012	678.205	279.879	1076.53	OK	510.802	225.821	795.783	OK
cct6a	chr21:40509530-40527436	577.235	252.941	901.529	OK	507.602	224.746	790.458	OK
cct7	chr7:60624249-60632156	793.883	326.953	1260.81	OK	518.705	225.691	811.719	OK
cct8	chr10:25963451-25979338	413.686	190.293	637.079	OK	316.757	150.075	483.439	OK
ccz1	chr12:18724773-18753884	10.3924	5.66327	15.1214	OK	14.1589	8.01546	20.3023	OK
cd151	chr25:3866148-3886688	16.8044	9.22308	24.3856	OK	11.8656	6.23316	17.4981	OK
cd151l	chr11:11244530-11244939	75.8567	47.5447	104.169	OK	105.283	69.5687	140.997	OK
cd164	chr20:32157466-32175941	21.3328	12.2037	30.4619	OK	27.7203	16.0458	39.3948	OK
cd209	chr10:25652308-25709364	0	0	0	OK	0	0	0	OK
cd22	chr16:47741626-47752836	0.31112	0	0.70466	OK	0.176181	0	0.438817	OK
cd226	chr24:15018346-15035966	0.0658021	0	0.197406	OK	0.0620852	0	0.186256	OK
cd247	chr1:53794-658261	29.7528	0	61.3083	OK	42.6024	2.44034	82.7644	OK
cd247l	chr9:35328338-35340146	0	0	0	OK	0.632493	0	1.4692	OK
cd248a	chr7:19379520-19382601	8.1594	4.56768	11.7511	OK	19.2481	11.1543	27.3418	OK
cd276	chr18:49297702-49378188	35.4344	20.4979	50.3709	OK	39.7039	22.8465	56.5613	OK
cd2apl	chr20:35881993-36004040	17.3841	10.067	24.7013	OK	21.0633	12.2101	29.9165	OK
cd2bp2	chr3:32969521-32979359	36.5023	21.1076	51.8969	OK	40.2405	23.3281	57.1529	OK
cd36	chr4:21594162-21606977	0.823914	0.0795012	1.56833	OK	1.94458	0.583658	3.30551	OK
cd4-2	chr16:13701057-13704941	0	0	0	OK	0	0	0	OK
cd4-4	chr16:13661924-13678781	0	0	0	OK	0	0	0	OK
cd40	chr23:37916382-37929019	0.128411	0	0.310012	OK	0.363522	0	0.783282	OK
cd40lg	chr14:32658611-32667847	0	0	0	OK	0	0	0	OK
cd63	chr23:32304872-32324518	197.113	106.074	288.152	OK	212.709	112.785	312.632	OK
cd74a	chr14:3122605-3136370	0.0950506	0	0.285152	OK	0.447299	0	1.01309	OK
cd74b	chr21:32377029-32381249	0.109421	0	0.328262	OK	0.10286	0	0.308579	OK
cd81	chr7:34317949-34357849	138.443	66.4775	210.409	OK	208.896	94.0199	323.773	OK
cd82a	chr7:27835138-27863990	50.6066	28.9118	72.3014	OK	79.1885	43.5215	114.856	OK
cd82b	chr18:27520373-27575299	9.98484	5.66533	14.3043	OK	19.5172	11.3132	27.7211	OK
cd8a	chr21:9984190-9987415	0	0	0	OK	0	0	0	OK
cd99	chr1:33020650-33045240	14.5589	8.12066	20.9972	OK	11.702	6.40846	16.9954	OK
cd99l2	chr7:27007618-27021059	22.5694	12.1675	32.9713	OK	43.4117	24.9727	61.8508	OK
cd9a	chr18:6208513-6222978	11.3585	5.47744	17.2395	OK	25.1221	14.0434	36.2008	OK
cd9b	chr4:4107467-4128774	91.5281	52.5614	130.495	OK	53.679	31.126	76.232	OK
cda	chr11:3648159-3655227	0.1607	0	0.387963	OK	0.302871	0	0.703532	OK
cdadc1	chr1:47116306-47130009	1.77708	0.468526	3.08563	OK	1.9087	0.554713	3.26268	OK
cdc123	chr4:7056398-7063842	12.423	6.48348	18.3624	OK	11.2115	5.8031	16.6199	OK
cdc14aa	chr2:6780043-6809980	0.57101	0.0439238	1.0981	OK	0.456717	0.0173135	0.896121	OK
cdc14ab	chr22:16408890-16485179	2.72328	0.896991	4.54957	OK	4.44931	1.86855	7.03006	OK
cdc14b	chr8:1290800-1335851	20.5553	11.835	29.2756	OK	37.166	21.4696	52.8625	OK
cdc16	chr9:35891356-35908533	8.3392	4.45153	12.2269	OK	14.6687	8.36964	20.9678	OK
cdc20	chr2:19218054-19234798	22.1498	12.8201	31.4795	OK	42.924	24.5448	61.3033	OK
cdc23	chr21:33815239-33892436	9.94246	5.359	14.5259	OK	14.1138	7.9672	20.2604	OK
cdc25	chr13:14776344-14790174	23.7042	13.7018	33.7066	OK	26.9823	15.495	38.4697	OK
cdc25d	chr1:55260655-55274786	0.494424	0	1.04154	OK	0.333075	0	0.754385	OK
cdc26	chr5:58801863-58803918	48.7947	25.738	71.8514	OK	57.4399	31.4178	83.4619	OK
cdc27	chr3:22249173-22267884	12.6854	7.29669	18.0742	OK	17.726	10.279	25.1731	OK
cdc34a	chr22:22504425-22527724	20.9832	12.0467	29.9197	OK	20.0722	11.5303	28.6141	OK
cdc34b	chr2:49569955-49594175	19.4619	11.2655	27.6584	OK	34.3113	19.7065	48.9161	OK
cdc37	chr1:59997891-60060421	130.436	71.2183	189.654	OK	138.802	74.8566	202.747	OK
cdc37l1	chr10:10938690-10963460	1.91025	0.48117	3.33933	OK	2.26867	0.672827	3.86452	OK
cdc40	chr20:53718428-53751803	35.7085	20.669	50.7479	OK	38.2572	22.0736	54.4408	OK
cdc42	chr11:40368696-40381845	119.015	75.0809	162.948	OK	167.313	99.3622	235.265	OK
cdc42bpb	chr20:18465443-18607684	12.2696	7.10359	17.4357	OK	14.7117	8.45727	20.9662	OK
cdc42ep1	chr16:15627312-15632525	7.89991	3.89485	11.905	OK	10.676	5.65895	15.6931	OK
cdc42ep2	chr5:39320939-39330352	0.969441	0.0935434	1.84534	OK	2.41667	0.75401	4.07932	OK
cdc42ep3	chr13:42777548-42796606	14.5971	8.10952	21.0847	OK	16.1335	9.09738	23.1695	OK
cdc42ep4a	chr3:47968694-47972051	4.14919	1.79897	6.49941	OK	7.93851	4.11338	11.7636	OK
cdc42l	chr16:34038816-34045396	80.4335	45.4389	115.428	OK	69.441	38.9899	99.892	OK
cdc42l2	chr23:17126902-17131690	1.0165	0.136185	1.89681	OK	1.73867	0.4584	3.01894	OK
cdc42se1	chr16:40977057-40999144	5.71413	2.83345	8.59482	OK	6.28716	3.22107	9.35326	OK
cdc45	chr8:4942545-4969232	5.86316	2.93233	8.79399	OK	10.2926	5.70583	14.8794	OK
cdc5l	chr17:4828948-4873739	48.5487	27.0907	70.0067	OK	43.2416	24.2484	62.2347	OK
cdc7	chr2:10655335-10668929	2.57004	0.891509	4.24857	OK	5.33811	2.48092	8.19531	OK
cdc73	chr2:11737851-11789602	25.7358	14.8743	36.5973	OK	27.68	16.0383	39.3217	OK
cdca5	chr5:70170755-70176273	15.0945	8.37464	21.8143	OK	23.7469	13.6701	33.8237	OK
cdca7	chr9:2878270-2890731	35.6091	20.6473	50.5709	OK	59.3253	33.9216	84.7289	OK
cdca8	chr19:49239373-50193531	18.656	10.6556	26.6564	OK	32.9783	19.1156	46.8409	OK
cdca9	chr12:24023300-24027814	0.509199	0	1.2264	OK	0	0	0	OK
cdcp1a	chr16:3451525-3474461	2.21326	0.879152	3.54737	OK	1.37277	0.446787	2.29876	OK
cdh1	chr7:56206924-56228079	20.0963	11.6358	28.5568	OK	14.8479	8.60793	21.0879	OK
cdh10	chr2:28216932-28649116	0.84752	0.19719	1.49785	OK	1.63655	0.602237	2.67086	OK
cdh11	chr7:44734538-44760811	17.8031	10.3126	25.2937	OK	28.652	16.4915	40.8126	OK
cdh15	chr7:57361852-57408726	2.87858	1.22637	4.53079	OK	3.4947	1.60602	5.38338	OK
cdh17	chr16:29024965-29053581	3.17529	1.53434	4.81624	OK	6.69086	3.72328	9.65844	OK
cdh18	chr2:28964417-28974064	0.064994	0	0.194982	OK	0.122654	0	0.296113	OK
cdh2	chr20:17786020-17865154	50.1803	26.3925	73.968	OK	66.9469	33.9238	99.97	OK
cdh23	chr13:43415174-43876133	0.0478068	0	0.103009	OK	0.0377738	0	0.0855543	OK
cdh4	chr11:20746635-21200915	1.14438	0.350307	1.93845	OK	1.80477	0.711926	2.8976	OK
cdh5	chr7:45433469-45455757	3.01802	1.40997	4.62607	OK	3.93086	1.9847	5.87703	OK
cdh6	chr2:28216932-28649116	9.70658	5.60625	13.8069	OK	18.466	10.6139	26.318	OK
cdh7	chr2:27158608-27242823	3.5788	1.61379	5.54381	OK	5.10779	2.56058	7.655	OK
cdhr1a	chr13:29704257-29729158	0.0714425	0	0.177943	OK	0.225493	0	0.450985	OK
cdipt	chr3:21338353-21350346	13.379	7.18297	19.575	OK	15.0918	8.30528	21.8783	OK
cdk1	chr17:20753843-20759614	58.1134	33.6105	82.6163	OK	96.3901	54.1369	138.643	OK
cdk10	chr25:36017515-36033985	13.8251	7.23964	20.4105	OK	12.5574	6.52996	18.5849	OK
cdk11b	Zv9_NA566:197-6880	40.3065	23.3109	57.3021	OK	49.5128	28.3568	70.6689	OK
cdk15	chr6:7934643-7979480	0.86316	0.13908	1.58724	OK	0.815637	0.131423	1.49985	OK
cdk2	chr11:3281630-3288790	16.6473	9.29248	24.0022	OK	30.1121	17.4338	42.7904	OK
cdk20	chr8:8031572-8040833	0.691892	0	1.38378	OK	0.58736	0	1.1855	OK
cdk2ap2	chr1:40402045-40408269	105.458	60.9721	149.944	OK	107.363	61.9269	152.8	OK
cdk5	chr24:35029181-35042763	3.8345	1.86536	5.80365	OK	7.01033	3.85011	10.1706	OK
cdk5r1a	chr3:34906622-34907616	0.345212	0	0.859824	OK	0.756835	0	1.59432	OK
cdk5r1b	chr12:29915744-29918623	4.08516	1.51777	6.65255	OK	11.8469	6.15376	17.54	OK
cdk5r2a	chr6:13653559-13655282	3.87303	1.59279	6.15328	OK	11.9526	6.52985	17.3754	OK
cdk5r2b	chr9:11808256-11810854	0.0723798	0	0.17474	OK	1.02695	0.276971	1.77693	OK
cdk5rap3	chr12:30373989-30383304	24.4927	14.0963	34.8891	OK	25.7533	14.8771	36.6294	OK
cdk7	chr5:54818492-54828468	21.7352	12.0707	31.3997	OK	23.8969	13.4675	34.3263	OK
cdk8	chr24:22122539-22146579	14.3124	7.91176	20.713	OK	17.0994	9.66762	24.5311	OK
cdk9	chr21:6057317-6070852	36.5679	21.2033	51.9324	OK	46.5266	26.8245	66.2286	OK
cdkal1	chr16:60463-61616	74.5419	33.2634	115.82	OK	74.4338	34.2066	114.661	OK
cdkl1	chr13:37095018-37105020	2.18372	0.621607	3.74584	OK	3.08992	1.10789	5.07195	OK
cdkl5	chr11:31037840-31107078	0.347392	0.0267225	0.668062	OK	0.790017	0.319062	1.26097	OK
cdkn1b	chr25:2222975-2227780	26.2895	15.2029	37.3761	OK	37.941	21.9613	53.9207	OK
cdkn1bl	chr4:17660926-17663735	10.9164	6.0935	15.7393	OK	16.0682	9.24586	22.8905	OK
cdkn1c	chr7:50120653-50122143	55.7464	32.3264	79.1665	OK	73.5018	42.3943	104.609	OK
cdkn3	chr13:37014795-37023792	13.0298	6.07133	19.9882	OK	12.2269	5.69725	18.7566	OK
cdnf	chr4:8650203-8654638	18.9496	10.8517	27.0475	OK	19.4939	11.2091	27.7787	OK
cdon	chr18:42454186-42530202	32.639	18.1982	47.0797	OK	40.1294	21.837	58.4218	OK
cdr2l	chr3:60357448-60387892	8.11376	4.37333	11.8542	OK	13.6857	7.81833	19.5532	OK
cds2	chr5:22927596-22955527	12.4186	7.11676	17.7204	OK	21.0933	12.2242	29.9624	OK
cdv3	chr24:9682023-9694525	99.7897	53.5702	146.009	OK	103.929	55.2068	152.651	OK
cdx1a	chr14:3378886-3379259	0	0	0	OK	3.93044	0	8.46893	OK
cdx1b	chr21:42530670-42543469	0.356894	0	0.751821	OK	1.20414	0.280163	2.12811	OK
cdx4	chr14:33816775-33820231	0.428329	0	0.902304	OK	0.231025	0	0.536641	OK
ceacam1	chr16:13474306-13510033	4.47551	2.30457	6.64646	OK	4.18046	2.14753	6.21339	OK
cebp1	chr24:42403984-42572510	0.192041	0	0.463629	OK	0	0	0	OK
cebpa	chr7:39477088-39479967	17.8673	10.357	25.3777	OK	18.8015	10.9027	26.7003	OK
cebpb	chr8:29301374-29302892	229.664	117.337	341.992	OK	73.4266	41.6719	105.181	OK
cebpd	chr24:37059302-37060514	150.293	82.7193	217.866	OK	47.3153	27.4314	67.1991	OK
cebpg	chr7:39481805-39487281	30.4509	17.6323	43.2695	OK	30.1529	17.4443	42.8615	OK
cecr1a	chr25:17046693-17057977	3.39807	1.5323	5.26385	OK	4.47745	2.20405	6.75086	OK
cel.1	chr21:9825258-9835369	0	0	0	OK	0.105294	0	0.254202	OK
celf1	chr7:39929081-39962911	13.9345	7.98446	19.8845	OK	17.5374	10.1509	24.9238	OK
celf2	chr4:22824238-22899509	8.44765	4.1241	12.7712	OK	15.138	8.31387	21.9622	OK
celf3a	chr19:9439192-9503211	15.1186	8.72736	21.5098	OK	27.3647	15.7703	38.959	OK
celf4	chr21:10503903-10690751	1.38755	0.386693	2.3884	OK	4.10387	1.89742	6.31033	OK
celf5	chr22:19983945-20329933	0.705232	0.0403329	1.37013	OK	1.71997	0.479333	2.9606	OK
cell	chr21:9809038-9817928	0	0	0	OK	0.0530293	0	0.159088	OK
celsr2	chr22:11786-24890	7.11112	4.04201	10.1802	OK	6.36504	3.6033	9.12679	OK
cenpa	chr8:7852356-7854064	12.6946	6.73413	18.655	OK	21.2594	11.986	30.5329	OK
cenph	chr8:17687633-17692847	3.24299	0.465423	6.02056	OK	6.41168	1.96269	10.8607	OK
cenpl	chr2:33847099-33856002	2.00903	0.48698	3.53108	OK	3.71458	1.36573	6.06344	OK
cenpn	chr18:29848477-29855320	7.22088	3.48215	10.9596	OK	8.54792	4.34148	12.7544	OK
cenpo	chr17:6291900-6299775	3.2507	1.02654	5.47486	OK	8.21893	3.84986	12.588	OK
cenpp	chr22:10551153-10624119	4.26427	1.44536	7.08319	OK	11.383	5.58019	17.1859	OK
cep128	chr20:6009025-6087729	1.0527	0.322243	1.78315	OK	1.74357	0.700668	2.78646	OK
cep19	chr22:2173984-2185598	2.52687	0.734369	4.31936	OK	3.94897	1.49908	6.39886	OK
cep290	chr25:18412746-18489788	1.06406	0.484405	1.64372	OK	2.7553	1.50615	4.00445	OK
cep41	chr25:18923590-18932569	2.52934	0.66686	4.39182	OK	3.03929	0.948271	5.13031	OK
cep44	chr1:38771713-38784165	2.44326	0.936931	3.94959	OK	2.55705	1.02273	4.09136	OK
cep55l	chr12:5744606-5755293	3.81505	1.70242	5.92768	OK	7.4638	3.95256	10.975	OK
cep57l1	chr20:32180446-32187882	5.80122	2.71737	8.88506	OK	6.06841	2.92049	9.21632	OK
cep63	chr6:27604884-27633698	2.98798	1.29989	4.67606	OK	3.36246	1.5399	5.18503	OK
cep68	chr13:24645404-24652985	1.10674	0.291791	1.92169	OK	2.56255	1.07618	4.04892	OK
cep70	chr22:12734479-12765349	2.99174	1.19659	4.78689	OK	5.63882	2.75507	8.52256	OK
cep76	chr16:11619941-11647058	4.07138	1.92225	6.22051	OK	5.28031	2.68639	7.87422	OK
cep89	chr7:39787314-39869026	1.17661	0.367107	1.98611	OK	1.65499	0.630136	2.67984	OK
cep97	chr1:53794-658261	38.3545	22.075	54.634	OK	21.2495	12.3087	30.1904	OK
cept1a	chr8:13467764-13486188	0.937706	0.125629	1.74978	OK	0.663959	0.0379725	1.28995	OK
cept1b	chr22:849789-861915	2.39874	0.841313	3.95617	OK	2.31513	0.821057	3.8092	OK
cerk	chr4:27195483-27250429	0.70071	0.0676129	1.33381	OK	0.662013	0.0638791	1.26015	OK
cers2a	chr19:9397592-9435373	3.41151	1.41228	5.41074	OK	3.17568	1.306	5.04536	OK
cers4a	chr22:4284474-4309918	0.841078	0.112683	1.56947	OK	2.78061	1.0663	4.49492	OK
cers5	chr22:5682180-5745820	20.5994	11.777	29.4218	OK	16.6405	9.41535	23.8657	OK
ces2	chr18:17067647-17074765	98.4147	54.0194	142.81	OK	232.749	115.728	349.77	OK
ces3	chr18:17077437-17085479	8.9898	4.65319	13.3264	OK	19.7875	11.3231	28.2519	OK
cetn3	chr10:45211054-45223630	10.0856	4.37284	15.7984	OK	26.9388	14.7437	39.1339	OK
cetp	chr18:17270791-17280989	9.30497	4.8768	13.7331	OK	19.6664	11.2703	28.0625	OK
cfb	chr21:26810719-26825790	45.4803	25.8304	65.1302	OK	64.1528	35.2794	93.0262	OK
cfdl	chr13:13542691-13545346	35.1683	19.6526	50.684	OK	42.1428	24.0148	60.2707	OK
cfh	chr22:24230972-24257313	20.2899	11.7641	28.8157	OK	65.4695	35.1252	95.8138	OK
cfhl1	chr22:24192536-24206113	1.25769	0.384992	2.13038	OK	1.95002	0.763944	3.13611	OK
cfhl2	chr22:24151023-24165307	5.87762	3.00327	8.75198	OK	11.8716	6.72701	17.0162	OK
cfhl3	chr22:23212756-23231060	0.0944097	0	0.227925	OK	0	0	0	OK
cfhl4	chr22:24273947-24285602	40.2844	23.346	57.2227	OK	142.65	75.2913	210.008	OK
cfl1	chr13:33831345-33833882	550.257	272.843	827.671	OK	280.872	148.913	412.831	OK
cfl2	chr17:9871854-9890018	64.0023	34.8371	93.1676	OK	78.714	41.6657	115.762	OK
cfl2l	chr14:31665227-31670893	480.703	228.177	733.23	OK	905.729	389.442	1422.02	OK
cflar	chr11:31212487-31215499	0.593417	0	1.25007	OK	1.118	0.107878	2.12812	OK
cftr	chr18:20457894-20503259	0.221788	0.00840769	0.435169	OK	0.0763903	0	0.177445	OK
cga	chr17:49595159-49599188	0.618148	0.0234332	1.21286	OK	1.27354	0.289347	2.25774	OK
cgnb	chr19:8259477-8302592	1.58518	0.700027	2.47033	OK	1.71868	0.789831	2.64752	OK
cgrrf1	chr20:9957224-9961707	3.2365	1.08434	5.38865	OK	3.50649	1.37611	5.63687	OK
ch25h	chr12:18109708-18110825	1.47888	0.170909	2.78685	OK	0	0	0	OK
ch25hl1.1	chr18:26798258-26803340	12.4635	6.10987	18.8172	OK	5.66951	2.22084	9.11818	OK
ch25hl1.2	chr18:26840360-26841193	0	0	0	OK	0	0	0	OK
ch25hl2	chr21:7173571-7174891	1.59489	0.299195	2.89058	OK	2.55514	0.757786	4.3525	OK
ch73-81e6.1	chr2:13047974-13060553	2.84593	1.10475	4.5871	OK	0	0	0	OK
chac1	chr20:28296541-28299071	224.425	114.919	333.931	OK	139.674	74.831	204.518	OK
chac2	chr12:25566118-25570463	0.350769	0	0.738919	OK	1.27824	0.321975	2.23451	OK
chad	chr12:28068196-28109027	1.81244	0.660674	2.9642	OK	0.582509	0.0838769	1.08114	OK
chaf1a	chr22:22640134-22665308	35.4651	20.0448	50.8853	OK	60.8572	32.5696	89.1449	OK
chaf1b	chr9:31576455-31589033	9.4608	4.81325	14.1083	OK	17.791	10.0079	25.574	OK
chat	chr13:29632960-29644423	0.511388	0	1.02278	OK	0.579723	0.0331549	1.12629	OK
chchd1	chr13:21908685-21916890	19.6401	11.1614	28.1188	OK	17.4625	9.88043	25.0446	OK
chchd10	chr21:13907722-13911694	238.319	134.984	341.654	OK	184.128	105.469	262.787	OK
chchd2	chr15:5666930-5674399	297.615	159.078	436.152	OK	189.13	105.07	273.19	OK
chchd3	chr4:14555610-14668903	57.9811	33.3135	82.6487	OK	54.7209	31.4403	78.0014	OK
chchd4	chr11:35893315-35897648	34.4569	19.4392	49.4747	OK	33.3538	18.8622	47.8454	OK
chchd7	chr7:59965551-59974845	38.8933	20.6354	57.1512	OK	29.6598	15.1601	44.1594	OK
chd	chr15:46136168-46173282	1.56822	0.592853	2.54358	OK	1.29186	0.458155	2.12556	OK
chd1l	chr6:36792720-36826114	3.59386	1.89567	5.29205	OK	5.30145	2.9667	7.63621	OK
chd4a	chr19:5625087-5683111	29.9341	16.068	43.8003	OK	58.28	28.9083	87.6516	OK
chd8	chr2:37790272-37818491	9.20342	5.29913	13.1077	OK	14.0682	7.86477	20.2717	OK
chek1	chr21:21673130-21680230	6.80867	3.33084	10.2865	OK	12.1147	6.65343	17.5759	OK
chek2	chr5:10954299-10989828	7.34979	3.67271	11.0269	OK	8.95942	4.71111	13.2077	OK
cherp	chr22:4603580-4631121	37.4452	21.0785	53.8118	OK	41.5753	23.1009	60.0496	OK
ches1	chr20:16518625-16539455	0.551974	0	1.16277	OK	0.668854	0	1.34998	OK
chfr	chr5:19558986-19591811	11.7664	6.71005	16.8228	OK	12.4546	7.14651	17.7627	OK
chga	chr20:27049824-27075598	4.4511	1.92079	6.98141	OK	8.023	4.09944	11.9466	OK
chgb	chr20:45944156-45954606	0.470654	0.0454144	0.895894	OK	1.20863	0.381672	2.03558	OK
chia.3	chr11:25040794-25043718	0	0	0	OK	0.272891	0	0.618074	OK
chia.4	chr23:18096996-18103861	0	0	0	OK	0	0	0	OK
chic1	chr14:33806904-33814924	5.55879	2.57668	8.54089	OK	5.99867	2.87931	9.11802	OK
chic2	chr1:13290889-13301182	13.8155	7.70601	19.925	OK	13.8963	7.79779	19.9949	OK
chico	chr2:53035299-53084317	2.37769	0.705158	4.05022	OK	4.35353	1.78199	6.92508	OK
chid1	chr25:3844862-3857305	9.65322	4.7056	14.6008	OK	13.606	7.20524	20.0067	OK
chka	chr18:20903528-20926085	1.70993	0.67922	2.74064	OK	2.49412	1.14223	3.84601	OK
chkb	chr18:7785027-7802174	6.17037	2.69354	9.6472	OK	8.72438	4.2592	13.1896	OK
chl1a	chr23:11480395-11554970	0.814454	0.265075	1.36383	OK	0.867848	0.300972	1.43472	OK
chm	chr21:33652612-33759725	10.1562	5.68547	14.6269	OK	14.797	8.52123	21.0727	OK
chmp1a	chr25:38442718-38449509	53.7905	31.0481	76.5329	OK	46.2966	26.786	65.8072	OK
chmp2bb	chr1:33191242-33201928	17.7923	10.1755	25.4092	OK	20.8048	12.0088	29.6009	OK
chmp3	chr17:43513589-43521067	8.39885	3.99418	12.8035	OK	13.6338	7.27231	19.9953	OK
chmp4b	chr8:47446325-47459659	30.9661	17.9463	43.986	OK	32.8465	19.047	46.6459	OK
chmp4c	chr24:10842344-10848533	3.4798	1.04496	5.91464	OK	3.92788	1.31598	6.53977	OK
chmp5b	chr7:65562353-65570091	44.9625	26.0729	63.8521	OK	56.9908	32.9097	81.0718	OK
chmp6b	chr12:35458592-35734635	9.07391	4.11097	14.0368	OK	14.1924	7.28416	21.1007	OK
chmp7	chr8:53629089-53645410	13.9907	7.74873	20.2326	OK	16.3374	9.23241	23.4425	OK
chn1	chr9:2389755-2418857	7.65939	2.84572	12.4731	OK	7.45321	2.81763	12.0888	OK
chodl	chr24:24622977-24636173	2.28415	0.553669	4.01464	OK	3.55761	1.20584	5.90938	OK
chordc1	chr10:25830711-25838820	26.939	15.3094	38.5686	OK	32.9107	18.9608	46.8607	OK
chp	chr13:45655386-45683207	4.2143	1.69355	6.73505	OK	8.89841	4.50608	13.2907	OK
chp2	chr15:19367785-19373930	4.12466	1.79439	6.45492	OK	5.96754	2.91935	9.01572	OK
chpt1	chr4:16775191-16793192	16.1286	9.30378	22.9535	OK	25.5064	14.7631	36.2496	OK
chrac1	chr19:42487706-42490849	22.657	11.8747	33.4393	OK	50.7283	29.1601	72.2965	OK
chrdl2	chr21:20723684-20733029	0.0912557	0	0.220311	OK	0.474367	0.0179826	0.930752	OK
chrm2a	chr4:1202883-1204371	0.0688517	0	0.206555	OK	0	0	0	OK
chrm5a	chr17:394029-395502	0.0697018	0	0.209105	OK	0.0657429	0	0.197229	OK
chrm5b	chr20:29254244-29255751	0	0	0	OK	0.255854	0	0.594316	OK
chrna1	chr6:10723283-10739870	28.7113	16.644	40.7786	OK	27.6932	16.0509	39.3356	OK
chrna10	chr15:36878449-36884948	0	0	0	OK	0.0602689	0	0.180807	OK
chrna2a	chr17:5843714-5865653	1.044	0.253062	1.83495	OK	0.873274	0.189842	1.55671	OK
chrna4	chr11:13210239-13232200	0.211079	0	0.478076	OK	0.319288	0	0.657945	OK
chrna5	chr18:38783547-38806056	2.44792	0.820143	4.07571	OK	2.97145	1.12333	4.81956	OK
chrna6	chr1:21258658-21286157	0.302629	0	0.652076	OK	0.714769	0.0826035	1.34693	OK
chrna7	chr7:55654508-55682905	0	0	0	OK	0.274195	0	0.621027	OK
chrnb1	chr7:23711147-23744278	4.71643	1.95248	7.48037	OK	3.20566	1.15764	5.25369	OK
chrnb1l	chr7:23753890-23774346	1.40794	0.264125	2.55176	OK	1.46069	0.303053	2.61832	OK
chrnb3a	chr1:21162893-21186136	2.99049	1.22396	4.75702	OK	3.85429	1.74408	5.96451	OK
chrnb3b	chr14:43051907-43062701	0.149758	0	0.361548	OK	0.564761	0	1.16378	OK
chrnd	chr24:25968007-25975495	38.9861	22.6074	55.3648	OK	20.7305	11.8043	29.6567	OK
chrne	chr5:40040558-40051539	10.9253	5.62579	16.2248	OK	10.6399	5.51309	15.7666	OK
chrng	chr2:45142989-45159244	8.88464	4.32384	13.4454	LOWDATA	0.63321	0	1.41882	LOWDATA
chst1	chr25:14278462-14281787	1.30284	0.391042	2.21464	OK	3.52066	1.64048	5.40084	OK
chst10	chr1:27013587-27028635	2.69301	0.955072	4.43094	OK	5.68055	2.682	8.6791	OK
chst11	chr4:8173918-8244230	2.28228	0.881454	3.68312	OK	2.68814	1.12892	4.24735	OK
chst12	chr3:41726347-41727723	0.1515	0	0.365752	OK	0.499875	0	1.05302	OK
chst14	chr20:25769585-25777918	2.00294	0.570148	3.43574	OK	3.60342	1.43135	5.77549	OK
chsy1	chr7:10106855-10292030	5.27102	2.89487	7.64718	OK	6.56756	3.70818	9.42694	OK
chtf18	chr1:8275121-8304091	5.95525	3.23293	8.67756	OK	9.73603	5.56698	13.9051	OK
chtopa	chr19:24383330-24403784	47.1914	27.2869	67.096	OK	79.1224	44.3692	113.876	OK
chtopb	chr16:31109375-31115241	0.613673	0	1.22735	OK	0.810917	0.0782471	1.54359	OK
chuk	chr13:25588958-25603530	10.4002	5.95682	14.8436	OK	14.052	8.14174	19.9623	OK
churc1	chr20:25959046-25964055	20.7837	10.7959	30.7715	OK	15.4811	7.66057	23.3016	OK
ciao1	chr8:4988284-4997526	32.3167	18.7392	45.8941	OK	30.5186	17.6966	43.3405	OK
ciapin1	chr25:14659393-14667398	56.9035	32.9921	80.815	OK	60.0218	34.7543	85.2894	OK
cib1	chr25:3190781-3284960	18.2644	9.88776	26.6411	OK	17.5134	9.5069	25.52	OK
cib2	chr25:26531831-26680825	1.52054	0.330552	2.71052	OK	4.04859	1.64576	6.45143	OK
cideb	chr7:25182598-25189431	7.11912	3.07212	11.1661	OK	10.1833	4.94373	15.4229	OK
cilp	chr7:32766651-32775936	10.4871	6.0649	14.9092	OK	11.0697	6.41445	15.725	OK
cirbp	chr22:18767276-18770352	1521.77	994.942	2048.59	OK	1537.91	988.4	2087.42	OK
cirh1a	chr18:14205670-14219378	54.0842	30.4996	77.6688	OK	39.2035	22.4731	55.9338	OK
[truncated: 12,418 more rows]
