# Supplementary material for: Assessment of hematopoietic failure due to Rpl11 deficiency in a zebrafish model of Diamond-Blackfan anemia by deep sequencing
Source: BMC Genomics. 2013 Dec 17;14:896. doi: 10.1186/1471-2164-14-896 (PMC3890587; doi:10.1186/1471-2164-14-896)
Supplement: Additional file 3: Table S3 — All DEGs in Rpl11-deficient zebrafish embryos at 48 hpf. This table includes up- and downregulated genes in Rpl11-deficient zebrafish embryos (fold change>1.5 or 2, p-value<0.05). [file 1471-2164-14-896-S3.xlsx]

## Sheet: FC2.0-Up 
GeneNames	RPL11	control	log2(Fold_change)	log2(Fold_change) normalized	p-value	q-value(Benjamini et al. 1995)	q-value(Storey et al. 2003)	Signature(p-value < 0.05)	description
hbbe3	9779.64	2814.22	1.79705	1.64327	0	0	0	TRUE	hemoglobin beta embryonic-3
zgc:174855	1978.77	323.301	2.61365	2.45987	1.78e-252	2.39e-249	2.39e-249	TRUE	zgc:174855
MGC174155	1576.84	194.087	3.02226	2.86848	5.65e-238	6.92e-235	6.92e-235	TRUE	NA
icn	5465.66	2375.65	1.20207	1.04829	7.58e-208	7.85e-205	7.85e-205	TRUE	ictacalcin
icn2	4563.99	1839.42	1.31104	1.15726	2.31e-203	2.22e-200	2.22e-200	TRUE	ictacalcin 2
cyt1l	4058.9	1802.45	1.17113	1.01735	2.63e-147	2.08e-144	2.08e-144	TRUE	type I cytokeratin, enveloping layer, like
si:dkeyp-113d7.4	3499.87	1548.08	1.17682	1.02304	2.4e-128	1.47e-125	1.47e-125	TRUE	si:dkeyp-113d7.4
hspb9	919.035	175.409	2.3894	2.23562	1.28e-105	5.75e-103	5.75e-103	TRUE	heat shock protein, alpha-crystallin-related, 9
wu:fa26c03	993.197	217.597	2.19042	2.03664	1.65e-101	7.18e-99	7.18e-99	TRUE	NA
desma	1279.18	377.695	1.75993	1.60615	9.52e-95	3.66e-92	3.66e-92	TRUE	desmin a
zgc:174153	830.651	176.739	2.23262	2.07884	1.95e-87	7.28e-85	7.28e-85	TRUE	zgc:174153
he1b	2081.81	885.968	1.23251	1.07873	6.52e-84	2.37e-81	2.37e-81	TRUE	hatching enzyme 1b
MGC174857	445.041	54.8357	3.02075	2.86697	1.3e-68	3.9e-66	3.9e-66	TRUE	NA
zgc:86709	1240.64	457.227	1.4401	1.28632	3.01e-66	8.45e-64	8.45e-64	TRUE	zgc:86709
cldn1	691.77	171.626	2.01102	1.85724	3.02e-63	8.3e-61	8.3e-61	TRUE	claudin 1
zgc:158463	1225.39	469.121	1.38521	1.23143	2.57e-61	6.78e-59	6.78e-59	TRUE	zgc:158463
MGC174152	752.778	229.784	1.71195	1.55817	6.06e-54	1.43e-51	1.43e-51	TRUE	NA
si:ch211-117m20.5	793.089	253.977	1.64278	1.489	1.81e-53	4.21e-51	4.21e-51	TRUE	si:ch211-117m20.5
zgc:173594	426.528	103.54	2.04245	1.88867	2.65e-40	4.95e-38	4.95e-38	TRUE	zgc:173594
zgc:112350	688.22	270.769	1.34581	1.19203	1.32e-33	2.22e-31	2.22e-31	TRUE	zgc:112350
junbb	229.56	48.5476	2.2414	2.08762	2.3e-25	3.32e-23	3.32e-23	TRUE	jun B proto-oncogene b
hspb11	247.34	60.517	2.03108	1.8773	6.99e-24	9.04e-22	9.04e-22	TRUE	heat shock protein, alpha-crystallin-related, b11
si:dkeyp-113d7.7	326.017	114.892	1.50467	1.35089	5.72e-20	6.26e-18	6.26e-18	TRUE	NA
ctsl1b	200.216	52.7265	1.92496	1.77118	3.2e-18	3.03e-16	3.03e-16	TRUE	cathepsin L, 1 b
zgc:165571	172.794	43.0434	2.00519	1.85141	1.73e-16	1.46e-14	1.46e-14	TRUE	NA
cebpb	229.664	73.4266	1.64515	1.49137	2.52e-16	2.1e-14	2.1e-14	TRUE	CCAAT/enhancer binding protein (C/EBP), beta
zgc:194470	160.839	43.2465	1.89496	1.74118	1.94e-14	1.42e-12	1.42e-12	TRUE	zgc:194470
fos	92.7209	14.6071	2.66622	2.51244	2.3e-13	1.57e-11	1.57e-11	TRUE	v-fos FBJ murine osteosarcoma viral oncogene homolog
zgc:153284	240.92	93.3005	1.3686	1.21482	6.2e-13	4.15e-11	4.15e-11	TRUE	zgc:153284
cebpd	150.293	47.3153	1.6674	1.51362	1.84e-11	1.16e-09	1.16e-09	TRUE	CCAAT/enhancer binding protein (C/EBP), delta
nmd3	180.81	66.3663	1.44595	1.29217	7.4e-11	4.51e-09	4.51e-09	TRUE	NMD3 homolog (S. cerevisiae)
zgc:109934	206.689	87.4295	1.24127	1.08749	1.29e-09	7.29e-08	7.29e-08	TRUE	zgc:109934
zgc:171957	200.401	89.564	1.1619	1.00812	1.36e-08	6.99e-07	6.98e-07	TRUE	zgc:171957
zgc:110340	95.5324	29.8197	1.67972	1.52594	8.14e-08	3.87e-06	3.87e-06	TRUE	zgc:110340
arf4	29.0615	0.820622	5.14625	4.99247	1.19e-07	5.5e-06	5.5e-06	TRUE	NA
junba	59.5208	12.5627	2.24425	2.09047	2.06e-07	9.23e-06	9.21e-06	TRUE	jun B proto-oncogene a
zgc:174689	85.1439	26.7734	1.6691	1.51532	3.77e-07	1.64e-05	1.64e-05	TRUE	zgc:174689
LOC562935	134.024	56.53	1.2454	1.09162	7.16e-07	2.99e-05	2.99e-05	TRUE	NA
mustn1	81.1984	25.1991	1.68808	1.5343	9.35e-07	3.81e-05	3.81e-05	TRUE	NA
gsto2	110.952	42.6661	1.37877	1.22499	9.93e-07	4.03e-05	4.03e-05	TRUE	glutathione S-transferase omega 2
LOC798846	88.1621	30.7918	1.51761	1.36383	2.2e-06	8.39e-05	8.39e-05	TRUE	NA
unc45b	94.4361	35.7681	1.40066	1.24688	4.17e-06	0.00015171	0.00015171	TRUE	unc-45 homolog B (C. elegans)
zgc:101565	37.6039	6.63397	2.50294	2.34916	1.49e-05	0.000487309	0.000487309	TRUE	NA
cyr61l1	29.0825	3.32649	3.12808	2.9743	1.69e-05	0.000549388	0.000549388	TRUE	cysteine-rich, angiogenic inducer 61 like 1
ydjc	33.5552	5.69646	2.5584	2.40462	2.28e-05	0.000724669	0.000724017	TRUE	NA
zgc:158343	32.9141	5.85903	2.48997	2.33619	3.77e-05	0.0011406	0.0011406	TRUE	zgc:158343
gadd45ba	63.1896	21.5668	1.55088	1.39709	5.01e-05	0.00148252	0.00148252	TRUE	growth arrest and DNA-damage-inducible, beta a
ets2	44.1648	11.4536	1.9471	1.79332	5.1e-05	0.00150407	0.00150407	TRUE	v-ets erythroblastosis virus E26 oncogene homolog 2 (avian)
pth1a	18.6869	0.947203	4.30221	4.14843	5.85e-05	0.00170037	0.00170037	TRUE	parathyroid hormone 1a
zgc:158321	86.6087	35.006	1.30691	1.15313	5.99e-05	0.00172576	0.00172576	TRUE	zgc:158321
ctgfa	89.4659	38.4705	1.21759	1.0638	9.24e-05	0.00256858	0.00256858	TRUE	connective tissue growth factor a
asb2b	78.2484	33.1545	1.23886	1.08508	0.000217328	0.00556047	0.00556047	TRUE	ankyrin repeat and SOCS box-containing 2b
gnrh3	32.2946	7.49546	2.1072	1.95342	0.000264729	0.00660988	0.00660988	TRUE	gonadotropin-releasing hormone 3
srfl	40.1452	11.1481	1.84843	1.69465	0.000278853	0.00691125	0.00691125	TRUE	serum response factor like
lepa	15.3248	0.963558	3.99135	3.83757	0.000359958	0.00868156	0.00866766	TRUE	leptin a
socs3a	30.588	7.45127	2.03741	1.88363	0.0006489	0.0142694	0.0142551	TRUE	suppressor of cytokine signaling 3a
cyp26a1	35.5101	10.214	1.79768	1.6439	0.00108855	0.0221965	0.0221965	TRUE	cytochrome P450, subfamily XXVIA, polypeptide 1
optc	25.0389	6.7128	1.89918	1.7454	0.00263792	0.0466507	0.0466507	TRUE	opticin
fn1b	26.4924	7.30497	1.85863	1.70485	0.00366233	0.0608489	0.0608489	TRUE	fibronectin 1b
tmx2a	38.1687	14.0376	1.44309	1.28931	0.00399709	0.0652034	0.0652034	TRUE	thioredoxin-related transmembrane protein 2a
fosl1	22.2438	5.93906	1.9051	1.75132	0.00453105	0.0722498	0.0722498	TRUE	NA
zgc:85866	37.5593	14.8051	1.34308	1.1893	0.00567148	0.0858569	0.0858569	TRUE	NA
zgc:194125	33.6314	12.3229	1.44847	1.29469	0.00797878	0.110245	0.110245	TRUE	zgc:194125
coro6	17.653	3.8029	2.21474	2.06096	0.00874008	0.118096	0.118096	TRUE	coronin 6
serpine1	37.1861	15.6362	1.24987	1.09609	0.0094095	0.125008	0.125008	TRUE	serpin peptidase inhibitor, clade E (nexin, plasminogen activator inhibitor type 1), member 1
itgb1bp3	31.2093	11.1046	1.49082	1.33704	0.00951719	0.125941	0.125941	TRUE	NA
rgs2	20.0944	5.83706	1.78348	1.6297	0.0109993	0.142748	0.14268	TRUE	regulator of G-protein signaling 2
im:7137886	40.9211	17.9945	1.18529	1.03151	0.012571	0.157524	0.157315	TRUE	im:7137886
cyp24a1	11.8049	1.72312	2.77629	2.62251	0.0146575	0.174567	0.174567	TRUE	cytochrome P450, family 24, subfamily A, polypeptide 1
bag3	35.0948	15.101	1.21661	1.06283	0.0179545	0.206346	0.206346	TRUE	BCL2-associated athanogene 3
dhrs13l1	32.0004	13.895	1.20352	1.04974	0.0187216	0.21316	0.21316	TRUE	dehydrogenase/reductase (SDR family) member 13 like 1
atf3	20.1293	6.24695	1.68807	1.53429	0.0218965	0.23861	0.23861	TRUE	activating transcription factor 3
arrdc3b	30.5619	12.3386	1.30856	1.15478	0.0225743	0.24461	0.24461	TRUE	arrestin domain containing 3b
chrng	8.88464	0.63321	3.81056	3.65678	0.0232383	0.250795	0.250795	TRUE	cholinergic receptor, nicotinic, gamma
ptgs2a	26.7997	10.9168	1.29567	1.14189	0.0234406	0.252169	0.252169	TRUE	prostaglandin-endoperoxide synthase 2a
zgc:112355	12.4782	2.3595	2.40286	2.24908	0.0241301	0.258348	0.258266	TRUE	NA
foxq1a	18.5955	5.2103	1.83552	1.68173	0.0257968	0.269336	0.269336	TRUE	forkhead box Q1a
mmp9	28.5649	11.8872	1.26483	1.11105	0.0273453	0.28114	0.280934	TRUE	matrix metalloproteinase 9
arg2	21.7326	7.76669	1.48449	1.33071	0.027367	0.281041	0.280934	TRUE	arginase, type II
rnd2	21.9176	7.4031	1.56589	1.41211	0.027367	0.281041	0.280934	TRUE	Rho family GTPase 2
gmfg	19.0791	6.69023	1.51187	1.35809	0.0325875	0.316423	0.316423	TRUE	glia maturation factor, gamma
popdc1	25.9302	10.4936	1.30512	1.15134	0.0330238	0.319737	0.319712	TRUE	popeye domain containing 1
arl14	13.5111	3.3042	2.03177	1.87799	0.0350844	0.333215	0.333215	TRUE	ADP-ribosylation factor-like 14
zgc:163030	23.709	9.04471	1.39029	1.23651	0.0395413	0.362745	0.362745	TRUE	zgc:163030
fkbp5	29.8823	13.3336	1.16422	1.01044	0.0487148	0.415992	0.415992	TRUE	FK506 binding protein 5
pmaip1	54.0239	0	NA	NA	5.66e-16	4.62e-14	4.62e-14	TRUE	phorbol-12-myristate-13-acetate-induced protein 1
zgc:109782	15.1897	0	NA	NA	4.14e-05	0.00123941	0.00123941	TRUE	zgc:109782
zgc:101772	9.49168	0	NA	NA	0.00220558	0.0401117	0.0401117	TRUE	zgc:101772
pth1b	5.19495	0	NA	NA	0.0325826	0.316604	0.316423	TRUE	parathyroid hormone 1b

## Sheet: FC2.0-Down
GeneNames	RPL11	control	log2(Fold_change)	log2(Fold_change) normalized	p-value	q-value(Benjamini et al. 1995)	q-value(Storey et al. 2003)	Signature(p-value < 0.05)	description
gip	4503.74	9307.75	-1.04731	-1.20109	0	0	0	TRUE	gastric inhibitory polypeptide
pmepa1	152.904	1790.58	-3.54973	-3.70351	0	0	0	TRUE	prostate transmembrane protein, androgen induced 1
vgll4	202.885	2940.52	-3.85734	-4.01112	0	0	0	TRUE	vestigial like 4 (Drosophila)
aldob	879.596	2098.72	-1.2546	-1.40838	7.93e-144	5.93e-141	5.93e-141	TRUE	aldolase b, fructose-bisphosphate
ptmab	698.926	1721.96	-1.30084	-1.45462	3.37e-124	1.75e-121	1.75e-121	TRUE	prothymosin, alpha b
atp2a1	1344.24	2595.14	-0.949022	-1.1028	1.81e-121	9e-119	9e-119	TRUE	ATPase, Ca++ transporting, cardiac muscle, fast twitch 1
sepp1a	237.169	869.565	-1.87438	-2.02816	1.69e-100	7.09e-98	7.09e-98	TRUE	selenoprotein P, plasma, 1a
fabp7a	398.877	1109.46	-1.47584	-1.62962	3.85e-95	1.52e-92	1.52e-92	TRUE	fatty acid binding protein 7, brain, a
rbp2a	58.2293	439.931	-2.91746	-3.07124	1.89e-82	6.53e-80	6.53e-80	TRUE	retinol binding protein 2a, cellular
paics	685.268	1347.08	-0.975095	-1.12888	2.64e-66	7.55e-64	7.55e-64	TRUE	phosphoribosylaminoimidazole carboxylase, phosphoribosylaminoimidazole succinocarboxamide synthetase
rpl22l1	292.055	746.147	-1.35322	-1.507	1.51e-57	3.77e-55	3.77e-55	TRUE	ribosomal protein L22-like 1
and4	481.528	934.084	-0.955933	-1.10971	3.25e-45	6.83e-43	6.83e-43	TRUE	actinodin4
cfl2l	480.703	905.729	-0.913934	-1.06771	2.65e-41	5.16e-39	5.16e-39	TRUE	NA
apom	101.405	355.048	-1.80789	-1.96167	2.15e-40	4.07e-38	4.07e-38	TRUE	NA
apoa4	299.146	627.851	-1.06957	-1.22335	1.05e-35	1.89e-33	1.89e-33	TRUE	apolipoprotein A-IV
apobl	223.08	518.541	-1.2169	-1.37068	3.41e-35	6.03e-33	6.03e-33	TRUE	NA
tfa	331.807	626.107	-0.916065	-1.06985	3.35e-29	5.37e-27	5.37e-27	TRUE	transferrin-a
aldh9a1a	222.387	474.667	-1.09384	-1.24762	2.6e-28	3.97e-26	3.97e-26	TRUE	NA
zgc:85717	310.607	570.912	-0.878178	-1.03196	2.82e-25	3.96e-23	3.96e-23	TRUE	NA
hsp90b1	50.0813	196.673	-1.97345	-2.12724	3.65e-25	5.07e-23	5.07e-23	TRUE	heat shock protein 90, beta (grp94), member 1
tmsb	223.897	448.224	-1.00138	-1.15517	4.43e-24	5.9e-22	5.9e-22	TRUE	thymosin, beta
ckbb	187.764	389.359	-1.05218	-1.20596	1.82e-22	2.23e-20	2.23e-20	TRUE	creatine kinase, brain b
hmgb1a	198.419	404.527	-1.02769	-1.18147	1.95e-22	2.37e-20	2.37e-20	TRUE	high-mobility group box 1a
tnni2b.2	121.115	295.365	-1.28612	-1.4399	3.48e-22	4.14e-20	4.14e-20	TRUE	troponin I, skeletal, fast 2b.2
hmgb1b	189.209	378.299	-0.999546	-1.15333	2.79e-20	3.13e-18	3.13e-18	TRUE	high-mobility group box 1b
mdh1a	236.068	438.915	-0.894739	-1.04852	4.1e-20	4.56e-18	4.56e-18	TRUE	malate dehydrogenase 1a, NAD (soluble)
and2	113.964	266.808	-1.22722	-1.381	4.2e-19	4.38e-17	4.38e-17	TRUE	actinodin2
tubb5	93.1535	235.964	-1.34088	-1.49467	6.61e-19	6.64e-17	6.63e-17	TRUE	tubulin, beta 5
stmn1b	41.2592	152.32	-1.88432	-2.0381	9.48e-19	9.31e-17	9.31e-17	TRUE	stathmin 1b
marcksb	174.195	341.381	-0.97068	-1.12446	8.03e-18	7.45e-16	7.45e-16	TRUE	myristoylated alanine rich protein kinase C substrate b
zgc:123103	86.7278	218.543	-1.33335	-1.48713	9.79e-18	9.03e-16	9.03e-16	TRUE	zgc:123103
slc27a2	61.2869	179.655	-1.55158	-1.70536	1.6e-17	1.45e-15	1.45e-15	TRUE	solute carrier family 27 (fatty acid transporter), member 2
tuba1l	220.241	397.037	-0.85019	-1.00397	2.82e-17	2.54e-15	2.54e-15	TRUE	tubulin, alpha 1, like
cfhl4	40.2844	142.65	-1.82419	-1.97797	4.73e-17	4.22e-15	4.22e-15	TRUE	NA
ces2	98.4147	232.749	-1.24183	-1.39561	4.83e-17	4.28e-15	4.28e-15	TRUE	carboxylesterase 2 (intestine, liver)
mdkb	141.307	288.546	-1.02997	-1.18375	2.18e-16	1.82e-14	1.82e-14	TRUE	midkine-related growth factor b
ftcd	29.7484	117.363	-1.98009	-2.13387	8.94e-16	7.25e-14	7.25e-14	TRUE	formiminotransferase cyclodeaminase
and1	147.271	289.53	-0.975239	-1.12902	2.05e-15	1.62e-13	1.62e-13	TRUE	actinodin1
ampd1	9.57411	74.0154	-2.95062	-3.1044	3.07e-15	2.39e-13	2.39e-13	TRUE	adenosine monophosphate deaminase 1 (isoform M)
crygm2d8	189.094	342.669	-0.857712	-1.01149	3.24e-15	2.5e-13	2.5e-13	TRUE	crystallin, gamma M2d8
grhprb	70.2136	180.058	-1.35864	-1.51242	4.09e-15	3.08e-13	3.08e-13	TRUE	glyoxylate reductase/hydroxypyruvate reductase b
and3	150.628	290.212	-0.946117	-1.0999	5.97e-15	4.47e-13	4.47e-13	TRUE	NA
LOC796447	10.6533	73.086	-2.77829	-2.93208	2.5e-14	1.81e-12	1.81e-12	TRUE	NA
zgc:77517	72.9996	177.203	-1.27944	-1.43322	4.94e-14	3.52e-12	3.52e-12	TRUE	zgc:77517
zgc:194131	86.9054	197.944	-1.18757	-1.34135	4.98e-14	3.53e-12	3.53e-12	TRUE	zgc:194131
zgc:92781	21.4415	93.3076	-2.12159	-2.27537	9.56e-14	6.67e-12	6.67e-12	TRUE	zgc:92781
pdia3	57.7146	152.287	-1.39978	-1.55356	1.45e-13	1.01e-11	1.01e-11	TRUE	protein disulfide isomerase family A, member 3
crygm2d5	46.552	135.922	-1.54586	-1.69964	1.76e-13	1.22e-11	1.22e-11	TRUE	crystallin, gamma M2d5
crygm2d13	93.0432	204.673	-1.13735	-1.29113	1.97e-13	1.35e-11	1.35e-11	TRUE	crystallin, gamma M2d13
anp32a	156.949	285.17	-0.861526	-1.01531	3.99e-13	2.69e-11	2.69e-11	TRUE	acidic (leucine-rich) nuclear phosphoprotein 32 family, member A
pla2g12b	90.7314	195.358	-1.10645	-1.26023	9.6e-13	6.36e-11	6.36e-11	TRUE	phospholipase A2, group XIIB
hspa5	132.518	251.407	-0.923836	-1.07762	1.08e-12	7.1e-11	7.1e-11	TRUE	heat shock protein 5
nucks1a	94.5442	196.643	-1.05652	-1.2103	5.54e-12	3.53e-10	3.53e-10	TRUE	nuclear casein kinase and cyclin-dependent kinase substrate 1a
mcoln1	29.9071	99.6491	-1.73637	-1.89015	6.61e-12	4.2e-10	4.2e-10	TRUE	mucolipin 1
gpd1b	62.2456	149.766	-1.26667	-1.42045	1.24e-11	7.85e-10	7.85e-10	TRUE	glycerol-3-phosphate dehydrogenase 1b
sncb	38.8586	110.675	-1.51002	-1.6638	3.87e-11	2.39e-09	2.39e-09	TRUE	synuclein, beta
crygm2d4	77.4678	166.532	-1.10413	-1.25791	5.7e-11	3.5e-09	3.5e-09	TRUE	crystallin, gamma M2d4
fbp1b	100.475	196.004	-0.964047	-1.11783	7.6e-11	4.61e-09	4.61e-09	TRUE	fructose-1,6-bisphosphatase 1b
ins	19.3254	75.1001	-1.95832	-2.1121	2.17e-10	1.27e-08	1.27e-08	TRUE	preproinsulin
mab21l1	20.2416	75.7066	-1.9031	-2.05688	5.62e-10	3.25e-08	3.25e-08	TRUE	mab-21-like 1
zc4h2	43.4104	112.336	-1.37171	-1.52549	5.66e-10	3.25e-08	3.25e-08	TRUE	NA
pdia4	24.0428	81.0806	-1.75375	-1.90753	7.23e-10	4.14e-08	4.14e-08	TRUE	protein disulfide isomerase associated 4
calrl2	13.6321	61.517	-2.17398	-2.32776	1.05e-09	5.98e-08	5.98e-08	TRUE	calreticulin, like 2
zgc:162825	3.57372	39.3068	-3.45928	-3.61306	1.61e-09	9e-08	9e-08	TRUE	zgc:162825
napg	13.9773	60.5811	-2.11578	-2.26956	1.8e-09	1e-07	1e-07	TRUE	N-ethylmaleimide-sensitive factor attachment protein, gamma
rbp1a	47.4401	114.34	-1.26915	-1.42293	2.28e-09	1.25e-07	1.25e-07	TRUE	retinol binding protein 1a, cellular
gap43	32.9592	91.2654	-1.46939	-1.62317	2.82e-09	1.53e-07	1.53e-07	TRUE	growth associated protein 43
calr	23.2729	77.3493	-1.73274	-1.88652	3.17e-09	1.7e-07	1.7e-07	TRUE	calreticulin
hmgn3	54.0243	122.312	-1.17889	-1.33267	6.82e-09	3.6e-07	3.6e-07	TRUE	high mobility group nucleosomal binding domain 3
mab21l2	43.2417	104.513	-1.27319	-1.42697	1.4e-08	7.13e-07	7.13e-07	TRUE	mab-21-like 2
sox4a	39.7616	97.7456	-1.29766	-1.45144	2.72e-08	1.36e-06	1.36e-06	TRUE	NA
plg	30.124	83.666	-1.47373	-1.62751	3.1e-08	1.54e-06	1.54e-06	TRUE	plasminogen
calm2a	91.0413	166.394	-0.87001	-1.02379	3.31e-08	1.63e-06	1.63e-06	TRUE	NA
calm1a	84.6873	156.753	-0.888276	-1.04206	4.8e-08	2.36e-06	2.36e-06	TRUE	NA
c3a	68.4334	135.325	-0.983656	-1.13744	5.15e-08	2.52e-06	2.52e-06	TRUE	complement component c3a
cfh	20.2899	65.4695	-1.69006	-1.84384	7.1e-08	3.41e-06	3.41e-06	TRUE	complement factor H
stmn1a	64.4377	129.885	-1.01126	-1.16504	7.78e-08	3.71e-06	3.71e-06	TRUE	stathmin 1a
col10a1	4.6211	35.3761	-2.93647	-3.09025	1.02e-07	4.77e-06	4.77e-06	TRUE	collagen, type X, alpha 1
khdrbs1b	73.1715	140.35	-0.939675	-1.09346	1.06e-07	4.93e-06	4.93e-06	TRUE	KH domain containing, RNA binding, signal transduction associated 1b
gpm6aa	64.1405	128.52	-1.00269	-1.15647	1.09e-07	5.04e-06	5.04e-06	TRUE	glycoprotein M6Aa
sox11b	71.6177	136.064	-0.925897	-1.07968	1.51e-07	6.96e-06	6.96e-06	TRUE	SRY-box containing gene 11b
zgc:136410	62.6007	124.634	-0.993447	-1.14723	1.55e-07	7.12e-06	7.12e-06	TRUE	zgc:136410
akr1a1a	29.5196	77.5574	-1.39359	-1.54737	1.96e-07	8.86e-06	8.86e-06	TRUE	aldo-keto reductase family 1, member A1a (aldehyde reductase)
calrl	11.7121	48.6928	-2.05571	-2.20949	2.06e-07	9.25e-06	9.21e-06	TRUE	calreticulin like
zgc:77439	34.1335	85.7167	-1.32839	-1.48217	2.06e-07	9.21e-06	9.21e-06	TRUE	zgc:77439
zgc:86723	27.421	73.6969	-1.42632	-1.5801	2.72e-07	1.21e-05	1.21e-05	TRUE	zgc:86723
zgc:165347	31.7604	79.9523	-1.33191	-1.48569	3.25e-07	1.44e-05	1.44e-05	TRUE	zgc:165347
stm	8.5101	41.4662	-2.28469	-2.43847	3.34e-07	1.47e-05	1.47e-05	TRUE	starmaker
neurod	9.69507	43.6865	-2.17186	-2.32564	3.4e-07	1.49e-05	1.49e-05	TRUE	neurogenic differentiation
gng3	21.9385	63.4122	-1.5313	-1.68508	3.93e-07	1.7e-05	1.7e-05	TRUE	guanine nucleotide binding protein (G protein), gamma 3
adh8b	65.7607	125.1	-0.927784	-1.08156	4.63e-07	1.98e-05	1.98e-05	TRUE	alcohol dehydrogenase 8b
LOC799807	22.1157	64.3012	-1.53977	-1.69356	5.33e-07	2.27e-05	2.27e-05	TRUE	NA
zgc:123190	54.1183	109.927	-1.02236	-1.17614	6.82e-07	2.87e-05	2.87e-05	TRUE	NA
gpm6ab	33.5437	80.0868	-1.25552	-1.4093	7.79e-07	3.23e-05	3.23e-05	TRUE	glycoprotein M6Ab
si:ch211-102c2.6	22.9533	63.3253	-1.46408	-1.61786	8.29e-07	3.41e-05	3.4e-05	TRUE	NA
zgc:194937	12.6521	47.2544	-1.90107	-2.05485	9.29e-07	3.8e-05	3.8e-05	TRUE	zgc:194937
crygm2d2	55.8371	109.129	-0.966739	-1.12052	1.11e-06	4.46e-05	4.46e-05	TRUE	NA
gart	67.5037	125.498	-0.894626	-1.04841	1.14e-06	4.57e-05	4.57e-05	TRUE	phosphoribosylglycinamide formyltransferase
hmp19	25.2787	67.0676	-1.40769	-1.56147	1.25e-06	4.98e-05	4.98e-05	TRUE	HMP19 protein
ier5l	34.2763	80.1791	-1.22601	-1.3798	1.43e-06	5.66e-05	5.66e-05	TRUE	immediate early response 5-like
rcc2	44.4802	93.6456	-1.07405	-1.22783	1.54e-06	6.06e-05	6.06e-05	TRUE	regulator of chromosome condensation 2
cryba2a	46.7522	95.996	-1.03794	-1.19172	2.13e-06	8.2e-05	8.2e-05	TRUE	crystallin, beta A2a
cat	14.7557	48.4795	-1.7161	-1.86988	2.19e-06	8.39e-05	8.39e-05	TRUE	catalase
ywhah	43.8668	91.8033	-1.06542	-1.2192	2.61e-06	9.88e-05	9.88e-05	TRUE	tyrosine 3-monooxygenase/tryptophan 5-monooxygenase activation protein, eta polypeptide
sox11a	30.5189	72.7929	-1.25409	-1.40788	2.86e-06	0.000107356	0.000106903	TRUE	NA
canx	67.2741	122.934	-0.869761	-1.02354	2.86e-06	0.000107201	0.000106903	TRUE	calnexin
vtna	9.38599	39.4185	-2.07029	-2.22407	2.86e-06	0.000106903	0.000106903	TRUE	vitronectin a
cp	19.4769	56.1152	-1.52663	-1.68041	2.98e-06	0.000110995	0.000110995	TRUE	ceruloplasmin
mccc2	31.7246	73.9816	-1.22156	-1.37534	3.53e-06	0.000130692	0.000130692	TRUE	methylcrotonoyl-Coenzyme A carboxylase 2 (beta)
LOC569000	41.1598	87.7424	-1.09204	-1.24582	3.73e-06	0.000137806	0.000137806	TRUE	NA
zgc:63938	20.9373	57.0724	-1.44672	-1.6005	4.06e-06	0.000148507	0.000148507	TRUE	zgc:63938
adka	32.3358	74.1605	-1.19752	-1.3513	4.33e-06	0.000157051	0.000157051	TRUE	adenosine kinase a
top1l	41.2173	86.3682	-1.06725	-1.22103	5.31e-06	0.000189882	0.000189882	TRUE	topoisomerase (DNA) I, like
stmn2b	44.4034	90.4129	-1.02586	-1.17964	6.18e-06	0.000218164	0.000218164	TRUE	stathmin-like 2b
mthfd1l	32.7813	73.2286	-1.15953	-1.31331	6.33e-06	0.000223097	0.000223097	TRUE	methylenetetrahydrofolate dehydrogenase (NADP+ dependent) 1-like
sardh	16.9692	49.9024	-1.55619	-1.70997	6.91e-06	0.000242749	0.000242749	TRUE	sarcosine dehydrogenase
vtnb	33.415	74.1077	-1.14913	-1.30291	7.69e-06	0.00026749	0.00026749	TRUE	vitronectin b
defbl1	21.0351	57.3748	-1.44762	-1.6014	8.31e-06	0.00028747	0.00028747	TRUE	defensin, beta-like 1
zgc:171792	11.3678	40.9586	-1.84921	-2.00299	1.15e-05	0.000388407	0.000388407	TRUE	NA
zgc:153426	21.9368	56.6817	-1.36953	-1.52331	1.26e-05	0.000421242	0.000421242	TRUE	zgc:153426
si:ch211-220f13.1	15.2901	46.0134	-1.58946	-1.74324	1.26e-05	0.00042138	0.00042138	TRUE	NA
rcn3	23.241	58.2233	-1.32492	-1.4787	1.38e-05	0.000457391	0.000457391	TRUE	reticulocalbin 3, EF-hand calcium binding domain
crygm2d16	17.2177	49.4444	-1.52191	-1.6757	1.47e-05	0.000481827	0.000481695	TRUE	crystallin, gamma M2d16
rrm2	55.3004	101.318	-0.873529	-1.02731	1.47e-05	0.000481695	0.000481695	TRUE	ribonucleotide reductase M2 polypeptide
mmp2	56.9704	102.573	-0.848367	-1.00215	1.65e-05	0.000537044	0.000537044	TRUE	matrix metalloproteinase 2
stmn2a	21.2052	55.5974	-1.3906	-1.54438	1.9e-05	0.000612747	0.000612747	TRUE	stathmin-like 2a
ccnd1	38.0729	78.4649	-1.04328	-1.19706	1.9e-05	0.000612856	0.000612856	TRUE	cyclin D1
pygl	14.8578	44.4482	-1.5809	-1.73468	2.23e-05	0.000713076	0.000713076	TRUE	phosphorylase, glycogen; liver (Hers disease, glycogen storage disease type VI)
meis2a	56.3972	101.399	-0.846348	-1.00013	2.25e-05	0.000718245	0.000717343	TRUE	myeloid ecotropic viral integration site 2a
fdps	51.7737	95.8563	-0.888654	-1.04243	2.26e-05	0.00072015	0.00072015	TRUE	farnesyl diphosphate synthase (farnesyl pyrophosphate synthetase, dimethylallyltranstransferase, geranyltranstransferase)
p4hb	52.9969	96.0276	-0.857541	-1.01132	2.57e-05	0.000809164	0.000809164	TRUE	procollagen-proline, 2-oxoglutarate 4-dioxygenase (proline 4-hydroxylase), beta polypeptide
serpinc1	16.1472	46.6224	-1.52974	-1.68352	2.67e-05	0.000837868	0.000836892	TRUE	serine (or cysteine) proteinase inhibitor, clade C (antithrombin), member 1
zgc:153593	16.3648	46.5421	-1.50794	-1.66172	2.67e-05	0.000837868	0.000836892	TRUE	NA
calua	32.4882	69.8913	-1.1052	-1.25898	2.8e-05	0.000876603	0.000876603	TRUE	calumenin a
kdelr2	51.5493	94.1368	-0.868806	-1.02259	3.09e-05	0.00095696	0.00095696	TRUE	NA
fscn1	49.193	91.2121	-0.890772	-1.04455	3.31e-05	0.00101734	0.00101734	TRUE	NA
crygmxl2	31.0811	67.8132	-1.12553	-1.27931	3.4e-05	0.00104052	0.00104052	TRUE	crystallin, gamma MX, like 2
her6	32.8936	68.1549	-1.05101	-1.20479	4.03e-05	0.00121189	0.00121189	TRUE	hairy-related 6
lipf	30.9883	66.342	-1.0982	-1.25198	4.08e-05	0.00122532	0.00122532	TRUE	lipase, gastric
f2	46.3661	87.8215	-0.921504	-1.07528	4.29e-05	0.00128251	0.00128251	TRUE	coagulation factor II (thrombin)
mbd3b	18.7207	48.3815	-1.36982	-1.5236	4.59e-05	0.00136834	0.00136834	TRUE	methyl-CpG binding domain protein 3b
si:ch73-46j18.5	23.8637	55.3074	-1.21265	-1.36644	4.63e-05	0.00137941	0.00137941	TRUE	NA
crabp1a	9.51258	33.1554	-1.80134	-1.95512	6.16e-05	0.00176476	0.00176288	TRUE	cellular retinoic acid binding protein 1a
tuba2	9.44151	33.9796	-1.84758	-2.00136	6.16e-05	0.00176476	0.00176288	TRUE	tubulin, alpha 2
atp6v0cb	44.2434	83.3386	-0.913523	-1.0673	6.2e-05	0.00177032	0.00177032	TRUE	ATPase, H+ transporting, lysosomal, V0 subunit c, b
crx	3.79246	22.0118	-2.53707	-2.69085	6.27e-05	0.00178738	0.00178738	TRUE	cone-rod homeobox
si:ch211-133n4.4	27.1955	59.7357	-1.13523	-1.28901	0.00010028	0.0027655	0.0027655	TRUE	si:ch211-133n4.4
gnmt	46.1864	84.2286	-0.866842	-1.02062	0.000109096	0.00300248	0.00300248	TRUE	glycine N-methyltransferase
zgc:153704	8.67382	31.3353	-1.85305	-2.00683	0.000109372	0.00300393	0.00300393	TRUE	zgc:153704
snap25a	15.7995	42.5405	-1.42896	-1.58274	0.000113841	0.0031203	0.0031203	TRUE	synaptosome-associated protein 25a
nucks1b	32.4221	65.5511	-1.01564	-1.16942	0.00011672	0.00319272	0.00319272	TRUE	NA
sfrp2	6.56576	27.0386	-2.04199	-2.19577	0.000117878	0.00321785	0.00321785	TRUE	secreted frizzled-related protein 2
hapln1a	22.1571	52.4278	-1.24256	-1.39634	0.000118132	0.00321825	0.00321825	TRUE	hyaluronan and proteoglycan link protein 1a
cyp2aa8	30.7741	63.2736	-1.03989	-1.19367	0.000118731	0.00322803	0.00322803	TRUE	cytochrome P450, family 2, subfamily AA, polypeptide 8
acsf2	26.7898	57.2831	-1.09643	-1.25021	0.00012109	0.00328553	0.00328553	TRUE	acyl-CoA synthetase family member 2
col9a2	40.7747	75.7865	-0.894267	-1.04805	0.00013472	0.00364068	0.00364068	TRUE	procollagen, type IX, alpha 2
nqo1	27.9789	58.1935	-1.05652	-1.2103	0.000144451	0.00387254	0.00387254	TRUE	NAD(P)H dehydrogenase, quinone 1
dcxr	23.3103	53.7157	-1.20438	-1.35816	0.000146068	0.00390811	0.00390811	TRUE	dicarbonyl/L-xylulose reductase
serpinf1	9.73633	31.5228	-1.69495	-1.84873	0.000164462	0.00434839	0.00434839	TRUE	serine (or cysteine) peptidase inhibitor, clade F, member 1
fstl1b	31.6152	63.4007	-1.00388	-1.15766	0.000197847	0.00514019	0.00514019	TRUE	follistatin-like 1b
her9	41.9796	75.9392	-0.855156	-1.00894	0.0002086	0.00538836	0.00538717	TRUE	hairy-related 9
crygm2d12	30.5227	61.4265	-1.00898	-1.16276	0.000237434	0.00602902	0.00602902	TRUE	crystallin, gamma M2d12
msrb2	18.7644	44.1601	-1.23475	-1.38853	0.000239198	0.00606237	0.00606237	TRUE	methionine sulfoxide reductase B2
rtn1b	28.2287	58.7468	-1.05735	-1.21113	0.000244079	0.00616288	0.00616288	TRUE	reticulon 1b
vsx1	1.81844	16.0554	-3.14229	-3.29607	0.000250049	0.00629001	0.00629001	TRUE	visual system homeobox 1 homolog, chx10-like
chrac1	22.657	50.7283	-1.16283	-1.31661	0.000252582	0.00633006	0.00633006	TRUE	chromatin accessibility complex 1
ppp1r14ba	12.8582	35.118	-1.44952	-1.6033	0.000270268	0.00672323	0.00672323	TRUE	protein phosphatase 1, regulatory (inhibitor) subunit 14Ba
mllt11	29.527	59.2957	-1.00589	-1.15967	0.00028609	0.00707758	0.00707758	TRUE	NA
pc	8.46605	29.7385	-1.81257	-1.96635	0.000288189	0.00711641	0.00711641	TRUE	pyruvate carboxylase
tmem59l	14.7388	38.071	-1.36907	-1.52285	0.000307277	0.00754622	0.00754622	TRUE	transmembrane protein 59-like
appb	28.4587	57.0765	-1.00403	-1.15781	0.00034612	0.00843855	0.00843855	TRUE	amyloid beta (A4) precursor protein b
agxt2l1	5.56921	23.2019	-2.0587	-2.21248	0.000349209	0.00849846	0.00849846	TRUE	alanine-glyoxylate aminotransferase 2-like 1
zgc:111986	26.7626	54.3033	-1.02082	-1.1746	0.000360025	0.00866766	0.00866766	TRUE	zgc:111986
crygm2d15	3.4965	19.5022	-2.47965	-2.63343	0.000362336	0.00869995	0.00869219	TRUE	crystallin, gamma M2d15
neurod6b	3.84368	19.9806	-2.37804	-2.53182	0.000362336	0.00869995	0.00869219	TRUE	neurogenic differentiation 6b
pdip5	38.1682	70.7613	-0.890589	-1.04437	0.000366168	0.00876849	0.00876849	TRUE	protein disulfide isomerase-related protein (provisional)
elavl4	10.1072	31.1378	-1.62328	-1.77706	0.000367166	0.00877676	0.00877676	TRUE	ELAV (embryonic lethal, abnormal vision, Drosophila)-like 4 (Hu antigen D)
chd4a	29.9341	58.28	-0.961211	-1.11499	0.000402988	0.00954827	0.00952176	TRUE	chromodomain helicase DNA binding protein 4a
sox2	19.9369	44.5064	-1.15857	-1.31235	0.000437206	0.0101798	0.0101798	TRUE	SRY-box containing gene 2
dpysl2b	23.2836	50.9202	-1.12892	-1.2827	0.000441999	0.0102736	0.0102736	TRUE	dihydropyrimidinase-like 2b
hand2	8.97263	28.7711	-1.68102	-1.8348	0.000464085	0.0107684	0.0107684	TRUE	heart and neural crest derivatives expressed transcript 2
acat1	35.97	65.1097	-0.856078	-1.00986	0.000476492	0.0110088	0.0109994	TRUE	acetyl-Coenzyme A acetyltransferase 1 (acetoacetyl Coenzyme A thiolase)
dcn	35.5427	65.2061	-0.875454	-1.02923	0.000476492	0.0110088	0.0109994	TRUE	decorin
otx2	11.9262	32.9775	-1.46735	-1.62113	0.000493728	0.0113389	0.0113389	TRUE	orthodenticle homolog 2
slc13a2	33.9564	62.8821	-0.888966	-1.04275	0.000515267	0.0117136	0.0117136	TRUE	solute carrier family 13 (sodium-dependent dicarboxylate transporter), member 2
dpysl3	20.6903	45.9613	-1.15147	-1.30525	0.000530637	0.0120224	0.0120224	TRUE	dihydropyrimidinase-like 3
ing4	32.4726	61.0346	-0.910404	-1.06418	0.000618919	0.0138133	0.0138133	TRUE	inhibitor of growth family, member 4
manf	21.8865	46.1322	-1.07573	-1.22951	0.000638543	0.0141573	0.0141573	TRUE	mesencephalic astrocyte-derived neurotrophic factor
cst3	28.2561	55.058	-0.96239	-1.11617	0.000686498	0.0149739	0.0149739	TRUE	cystatin C (amyloid angiopathy and cerebral hemorrhage)
lmo4b	14.2099	36.0309	-1.34234	-1.49612	0.000708021	0.0153686	0.0153686	TRUE	LIM domain only 4b
oxct1b	8.06046	27.6635	-1.77905	-1.93283	0.000742993	0.0160501	0.0160501	TRUE	3-oxoacid CoA transferase 1b
islr2	22.2965	47.8279	-1.10104	-1.25482	0.000762276	0.0163485	0.0163355	TRUE	immunoglobulin superfamily containing leucine-rich repeat 2
slc39a7	22.6582	47.3217	-1.06247	-1.21625	0.000762276	0.0163485	0.0163355	TRUE	solute carrier family 39 (zinc transporter), member 7
otpb	11.9977	31.2885	-1.38287	-1.53665	0.000769623	0.0164276	0.0164146	TRUE	orthopedia homolog b
zgc:110540	11.0892	31.388	-1.50106	-1.65484	0.000769623	0.0164276	0.0164146	TRUE	zgc:110540
calub	18.8782	41.5983	-1.1398	-1.29358	0.000781494	0.0165889	0.0165712	TRUE	calumenin b
crygm2d6	7.25279	25.2242	-1.7982	-1.95198	0.000824993	0.0172671	0.0172671	TRUE	crystallin, gamma M2d6
hadhab	27.4036	53.5405	-0.966265	-1.12005	0.000837188	0.017468	0.017468	TRUE	hydroxyacyl-Coenzyme A dehydrogenase/3-ketoacyl-Coenzyme A thiolase/enoyl-Coenzyme A hydratase, alpha subunit b
LOC799208	5.5535	21.3651	-1.94379	-2.09757	0.000994943	0.0206158	0.0205999	TRUE	NA
zgc:194768	5.97358	21.1408	-1.82336	-1.97714	0.000994943	0.0206158	0.0205999	TRUE	zgc:194768
meis2b	24.43	49.4604	-1.01762	-1.1714	0.00106268	0.0218678	0.02179	TRUE	myeloid ecotropic viral integration site 2b
hoga1	14.4711	35.4813	-1.29388	-1.44766	0.00106538	0.02179	0.02179	TRUE	4-hydroxy-2-oxoglutarate aldolase 1
ucp1	20.1776	43.0439	-1.09305	-1.24683	0.00111859	0.0226717	0.0226717	TRUE	uncoupling protein 1
aif1l	18.178	40.4802	-1.15502	-1.3088	0.00114624	0.0231276	0.0231276	TRUE	allograft inflammatory factor 1-like
pbx3b	8.0238	26.6183	-1.73006	-1.88384	0.00118211	0.0237091	0.0237007	TRUE	pre-B-cell leukemia transcription factor 3b
neurod4	25.948	50.799	-0.969177	-1.12296	0.00124207	0.024764	0.024764	TRUE	neurogenic differentiation 4
si:dkey-238c7.16	19.5852	41.5644	-1.08558	-1.23936	0.00136407	0.0270561	0.0270362	TRUE	NA
zgc:73290	19.5861	41.0391	-1.06717	-1.22095	0.00136407	0.0270561	0.0270362	TRUE	NA
c8b	12.2045	31.4865	-1.36732	-1.5211	0.00152314	0.0297294	0.0297079	TRUE	complement component 8, beta polypeptide
si:dkey-39n1.2	12.8299	31.186	-1.28139	-1.43517	0.00152314	0.0297294	0.0297079	TRUE	NA
s100t	14.0859	34.6936	-1.30042	-1.4542	0.00159315	0.0308497	0.0308497	TRUE	S100 calcium binding protein T
gdi1	20.4164	42.1673	-1.0464	-1.20018	0.00161022	0.0310909	0.0310573	TRUE	GDP dissociation inhibitor 1
si:ch211-284e20.8	9.10796	27.0958	-1.57287	-1.72665	0.00163283	0.0313923	0.0313923	TRUE	si:ch211-284e20.8
zgc:73264	18.3921	39.1368	-1.08944	-1.24322	0.00167084	0.0320316	0.0320316	TRUE	NA
hmga2	30.4782	55.9062	-0.875231	-1.02901	0.00171178	0.0327	0.0326768	TRUE	high mobility group AT-hook 2
lum	30.4149	55.7791	-0.874946	-1.02873	0.00171178	0.0327	0.0326768	TRUE	lumican
dnajb11	11.8488	29.161	-1.2993	-1.45308	0.00183205	0.0346287	0.0346287	TRUE	DnaJ (Hsp40) homolog, subfamily B, member 11
hnrpr	28.1154	52.4808	-0.900429	-1.05421	0.00184864	0.0348446	0.0348109	TRUE	heterogeneous nuclear ribonucleoprotein R
hao2	13.3338	32.6769	-1.29318	-1.44696	0.0019134	0.0356655	0.0356655	TRUE	hydroxyacid oxidase 2 (long chain)
cnn3b	19.2993	40.4866	-1.0689	-1.22268	0.00196963	0.0365617	0.0365476	TRUE	calponin 3, acidic b
atg12	24.3607	47.6517	-0.967972	-1.12175	0.00209382	0.0384955	0.0384955	TRUE	ATG12 autophagy related 12 homolog (S. cerevisiae)
pou3f1	22.014	44.2664	-1.00779	-1.16157	0.00219514	0.0399759	0.0399759	TRUE	POU class 3 homeobox 1
caspxa	0.000247653	10.1258	-15.3194	-15.4731	0.00227184	0.04115	0.04115	TRUE	NA
sh3bgrl3	16.9977	36.5633	-1.10506	-1.25884	0.00239827	0.0431784	0.0431496	TRUE	SH3 domain binding glutamic acid-rich protein like 3
vat1	16.8114	36.5664	-1.12108	-1.27486	0.00239827	0.0431784	0.0431496	TRUE	vesicle amine transport protein 1 homolog (T californica)
ndrg3a	25.5169	48.7386	-0.933612	-1.08739	0.00241004	0.0433036	0.0433036	TRUE	NA
acsl5	6.40866	21.4397	-1.74219	-1.89597	0.00243002	0.0435751	0.0435461	TRUE	acyl-CoA synthetase long-chain family member 5
barx1	6.52003	21.7239	-1.73633	-1.89011	0.00243002	0.0435751	0.0435461	TRUE	BarH-like homeobox 1
hyou1	19.4715	39.9816	-1.03797	-1.19175	0.00282604	0.0493292	0.0492653	TRUE	hypoxia up-regulated 1
nr2f2	19.0525	39.7345	-1.06041	-1.21419	0.00282604	0.0493292	0.0492653	TRUE	nuclear receptor subfamily 2, group F, member 2
sepp1b	19.7633	39.7943	-1.00974	-1.16352	0.00282604	0.0493292	0.0492653	TRUE	selenoprotein P, plasma, 1b
pnp4a	13.7496	31.4786	-1.19498	-1.34876	0.00285978	0.0496285	0.0495966	TRUE	purine nucleoside phosphorylase 4a
zgc:114164	13.0499	31.0156	-1.24896	-1.40274	0.00285978	0.0496285	0.0495966	TRUE	zgc:114164
uchl5	24.4467	46.6489	-0.932203	-1.08598	0.00291551	0.0503683	0.0503683	TRUE	ubiquitin carboxyl-terminal hydrolase L5
cd99l2	22.5694	43.4117	-0.943716	-1.0975	0.00308778	0.0530043	0.0530043	TRUE	CD99 antigen-like 2
twist1a	20.2416	40.6167	-1.00475	-1.15853	0.00327631	0.0556724	0.0556724	TRUE	twist1a
comtd1	10.1197	27.2676	-1.43002	-1.5838	0.0033288	0.0564219	0.0563349	TRUE	catechol-O-methyltransferase domain containing 1
lmo3	10.2161	27.8802	-1.4484	-1.60218	0.0033288	0.0564219	0.0563349	TRUE	LIM domain only 3
sncgb	10.1633	27.3942	-1.4305	-1.58428	0.0033288	0.0564219	0.0563349	TRUE	synuclein, gamma b (breast cancer-specific protein 1)
cyp2aa3v1	3.07166	16.3122	-2.40886	-2.56264	0.00334291	0.0564477	0.0564477	TRUE	NA
c8a	18.8301	38.0632	-1.01536	-1.16914	0.00344118	0.057998	0.0579617	TRUE	complement component 8, alpha polypeptide
cxcl12a	18.8493	38.8036	-1.04168	-1.19546	0.00344118	0.057998	0.0579617	TRUE	chemokine (C-X-C motif) ligand 12a (stromal cell-derived factor 1)
zgc:171630	12.9259	29.2031	-1.17586	-1.32964	0.0034711	0.0583197	0.0583197	TRUE	zgc:171630
itih2	16.3465	35.4033	-1.1149	-1.26868	0.0034788	0.0583762	0.0583507	TRUE	inter-alpha (globulin) inhibitor H2
zgc:195001	14.9615	32.1896	-1.10534	-1.25912	0.00349212	0.058454	0.0584479	TRUE	zgc:195001
rnaseh2b	26.142	48.9516	-0.904986	-1.05877	0.00378438	0.0626062	0.0625678	TRUE	ribonuclease H2, subunit B
si:ch211-287b5.3	26.5677	48.2009	-0.859387	-1.01317	0.00378438	0.0626062	0.0625678	TRUE	NA
ccl25b	9.01351	25.6119	-1.50665	-1.66043	0.0038949	0.0638461	0.0637684	TRUE	chemokine (C-C motif) ligand 25b
dhfr	9.54517	25.281	-1.40521	-1.55899	0.0038949	0.0638461	0.0637684	TRUE	dihydrofolate reductase
ebf3	9.97688	25.9188	-1.37734	-1.53112	0.0038949	0.0638461	0.0637684	TRUE	early B-cell factor 3
slc17a5	6.31913	20.2745	-1.68187	-1.83565	0.00392323	0.0641542	0.0641542	TRUE	solute carrier family 17 (anion/sugar transporter), member 5
aldh4a1	19.9026	38.6892	-0.958974	-1.11275	0.00402818	0.065433	0.0653148	TRUE	aldehyde dehydrogenase 4 family, member A1
fam195b	19.1482	38.5536	-1.00966	-1.16344	0.00402818	0.065433	0.0653148	TRUE	family with sequence similarity 195, member B
rtn4b	19.7709	38.0278	-0.943676	-1.09746	0.00402818	0.065433	0.0653148	TRUE	reticulon 4b
slbp	19.5987	38.124	-0.959942	-1.11372	0.00402818	0.065433	0.0653148	TRUE	NA
tram1	24.5301	45.1072	-0.878805	-1.03258	0.00403687	0.0653769	0.0653769	TRUE	translocating chain-associating membrane protein 1
zgc:153425	17.7445	36.3085	-1.03294	-1.18672	0.00414403	0.0668709	0.0668155	TRUE	zgc:153425
cdc20	22.1498	42.924	-0.954491	-1.10827	0.00431727	0.0692513	0.0691688	TRUE	cell division cycle 20 homolog
cndp2	22.1065	42.9569	-0.958419	-1.1122	0.00431727	0.0692513	0.0691688	TRUE	CNDP dipeptidase 2 (metallopeptidase M20 family)
zgc:65827	22.8729	42.2479	-0.88524	-1.03902	0.00431727	0.0692513	0.0691688	TRUE	NA
LOC561161	0.77247	9.79043	-3.66382	-3.8176	0.00440451	0.0703989	0.0703989	TRUE	NA
rbfox1	5.05891	18.5185	-1.87207	-2.02585	0.00452016	0.0721617	0.0721617	TRUE	RNA binding protein, fox-1 homolog (C. elegans) 1
rpz5	25.162	46.4765	-0.885255	-1.03904	0.00457746	0.0727744	0.0727314	TRUE	NA
asph	18.7461	37.3004	-0.992601	-1.14638	0.00488573	0.0770834	0.0770834	TRUE	aspartate beta-hydroxylase
ivns1abpa	23.5032	43.1324	-0.875915	-1.0297	0.00491152	0.0773542	0.077309	TRUE	influenza virus NS1A binding protein a
zgc:55733	23.3483	43.8807	-0.910269	-1.06405	0.00491152	0.0773542	0.077309	TRUE	zgc:55733
cetn3	10.0856	26.9388	-1.41739	-1.57117	0.00503207	0.0786545	0.0785633	TRUE	centrin 3
decr1	10.628	26.0813	-1.29515	-1.44893	0.00503207	0.0786545	0.0785633	TRUE	2,4-dienoyl CoA reductase 1, mitochondrial
slc1a3b	10.9871	26.1581	-1.25145	-1.40523	0.00503207	0.0786545	0.0785633	TRUE	solute carrier family 1 (glial high affinity glutamate transporter), member 3b
atrx	14.5454	31.0957	-1.09615	-1.24993	0.00511537	0.0795869	0.0795869	TRUE	alpha thalassemia/mental retardation syndrome X-linked homolog (human)
hes2.2	4.79574	16.1244	-1.74942	-1.9032	0.00517535	0.0798736	0.0797821	TRUE	hairy and enhancer of split 2.2
sst1.1	4.16557	16.2868	-1.96712	-2.1209	0.00517535	0.0798736	0.0797821	TRUE	somatostatin 1, tandem duplicate 1
tbx1	4.72281	16.0913	-1.76856	-1.92234	0.00517535	0.0798736	0.0797821	TRUE	T-box 1
shox	1.87739	11.4763	-2.61186	-2.76564	0.00537969	0.0822258	0.0821791	TRUE	short stature homeobox
si:ch211-214p16.2	1.99896	11.0777	-2.47034	-2.62412	0.00537969	0.0822258	0.0821791	TRUE	NA
yeats4	24.7149	44.6743	-0.854064	-1.00784	0.00555702	0.0843138	0.0843138	TRUE	YEATS domain containing 4
zgc:158291	2.59618	13.1304	-2.33845	-2.49223	0.00570931	0.0863325	0.0863205	TRUE	zgc:158291
etfdh	22.0347	41.2969	-0.906256	-1.06004	0.00599862	0.0895005	0.0892868	TRUE	electron-transferring-flavoprotein dehydrogenase
myl9a	22.3133	41.9294	-0.910058	-1.06384	0.00599862	0.0895005	0.0892868	TRUE	myosin, light chain 9a, regulatory
zgc:136474	22.395	41.3606	-0.88508	-1.03886	0.00599862	0.0895005	0.0892868	TRUE	zgc:136474
atp1b2a	15.3538	32.6462	-1.08832	-1.2421	0.00609099	0.0902285	0.0901789	TRUE	ATPase, Na+/K+ transporting, beta 2a polypeptide
zgc:103440	15.5833	32.0838	-1.04184	-1.19562	0.00609099	0.0902285	0.0901789	TRUE	NA
aldh9a1b	13.7541	29.6576	-1.10854	-1.26232	0.00624719	0.0921367	0.0919008	TRUE	aldehyde dehydrogenase 9 family, member A1b
rarga	13.359	29.5756	-1.1466	-1.30038	0.00624719	0.0921367	0.0919008	TRUE	retinoic acid receptor gamma a
si:ch211-198a12.6	25.2954	45.724	-0.854077	-1.00786	0.0062551	0.0920012	0.0919008	TRUE	si:ch211-198a12.6
ulk3	6.39832	19.2236	-1.58711	-1.74089	0.00627837	0.0919916	0.0919416	TRUE	unc-51-like kinase 3 (C. elegans)
zgc:136929	6.99326	19.8248	-1.50327	-1.65705	0.00627837	0.0919916	0.0919416	TRUE	zgc:136929
mcm6	20.6553	38.5765	-0.90121	-1.05499	0.00649558	0.0943016	0.0943016	TRUE	MCM6 minichromosome maintenance deficient 6, mitotin (S. cerevisiae)
stxbp1a	18.8978	36.8266	-0.96253	-1.11631	0.00689191	0.0987766	0.0987766	TRUE	syntaxin binding protein 1a
si:ch1073-463l14.2	8.74836	22.2605	-1.3474	-1.50118	0.0070475	0.100418	0.100365	TRUE	si:ch1073-463l14.2
zgc:77375	8.3092	22.5148	-1.43809	-1.59187	0.0070475	0.100418	0.100365	TRUE	zgc:77375
cyp2aa4	16.2552	33.2256	-1.03139	-1.18517	0.00717217	0.101925	0.101925	TRUE	cytochrome P450, family 2, subfamily AA, polypeptide 4
csad	5.60138	17.5448	-1.64719	-1.80097	0.00735399	0.10396	0.10396	TRUE	cysteine sulfinic acid decarboxylase
casp3a	14.8356	30.6366	-1.04619	-1.19997	0.00743651	0.104796	0.104796	TRUE	caspase 3, apoptosis-related cysteine protease a
lin7b	10.1051	25.3441	-1.32657	-1.48035	0.00754862	0.105822	0.105822	TRUE	NA
ascc1	24.1174	43.7557	-0.859397	-1.01318	0.00760352	0.106426	0.10637	TRUE	activating signal cointegrator 1 complex subunit 1
foxc1b	12.9555	27.93	-1.10825	-1.26203	0.00766703	0.106925	0.10676	TRUE	forkhead box C1b
lmnb2	12.0188	27.6676	-1.2029	-1.35669	0.00766703	0.106925	0.10676	TRUE	lamin B2
neurog1	12.2813	27.6314	-1.16985	-1.32363	0.00766703	0.106925	0.10676	TRUE	neurogenin 1
tpte	17.9177	34.8648	-0.960386	-1.11417	0.00836035	0.114285	0.114227	TRUE	transmembrane phosphatase with tensin homology
zgc:162356	17.1047	34.7442	-1.02238	-1.17616	0.00836035	0.114285	0.114227	TRUE	zgc:162356
matn1	0.706104	8.94154	-3.66257	-3.81635	0.00849136	0.115373	0.115159	TRUE	matrilin 1
plac8.1	0.633243	8.15134	-3.68621	-3.83999	0.00849136	0.115373	0.115159	TRUE	placenta-specific 8.1
rs1	0.912417	8.67444	-3.24901	-3.40279	0.00849136	0.115373	0.115159	TRUE	retinoschisis (X-linked, juvenile) 1
si:dkey-22i16.3	0.362697	8.79336	-4.59958	-4.75336	0.00849136	0.115373	0.115159	TRUE	NA
gcgb	4.06957	15.5908	-1.93775	-2.09153	0.00858309	0.116209	0.116209	TRUE	glucagon b
acads	15.7512	31.4637	-0.998227	-1.15201	0.00874962	0.118107	0.118107	TRUE	acyl-Coenzyme A dehydrogenase, C-2 to C-3 short chain
marcksa	9.62487	23.7702	-1.30432	-1.4581	0.00900811	0.121231	0.121225	TRUE	myristoylated alanine rich protein kinase C substrate a
cdc14b	20.5553	37.166	-0.854473	-1.00825	0.00905183	0.121395	0.121334	TRUE	CDC14 cell division cycle 14 homolog B
top2b	20.6597	37.8344	-0.872879	-1.02666	0.00905183	0.121395	0.121334	TRUE	topoisomerase (DNA) II beta
brd3a	13.4235	28.1021	-1.06592	-1.2197	0.00912367	0.121993	0.121812	TRUE	NA
si:ch211-117c8.4	13.461	28.9624	-1.1054	-1.25918	0.00912367	0.121993	0.121812	TRUE	si:ch211-117c8.4
tmem110l	13.9554	28.0933	-1.0094	-1.16318	0.00912367	0.121993	0.121812	TRUE	transmembrane protein 110, like
vsx2	13.6873	28.8693	-1.0767	-1.23048	0.00912367	0.121993	0.121812	TRUE	visual system homeobox 2
id4	11.216	26.4801	-1.23935	-1.39313	0.00936638	0.124558	0.124558	TRUE	inhibitor of DNA binding 4
lhx9	6.49263	18.0572	-1.4757	-1.62948	0.00995181	0.130792	0.130792	TRUE	LIM homeobox 9
wacb	16.7424	32.3202	-0.94893	-1.10271	0.0101872	0.133755	0.133755	TRUE	WW domain containing adaptor with coiled-coil b
ubtf	14.3712	29.6608	-1.04538	-1.19916	0.0107251	0.139862	0.139862	TRUE	NA
hmx4	8.97211	21.3224	-1.24885	-1.40263	0.0107861	0.140387	0.140387	TRUE	H6 family homeobox 4
tfap2a	19.8587	36.5188	-0.878868	-1.03265	0.01106	0.143121	0.143121	TRUE	transcription factor AP-2 alpha
hhatlb	10.3669	24.6443	-1.24927	-1.40305	0.0112312	0.144918	0.144774	TRUE	hedgehog acyltransferase-like, b
rnasekb	10.7444	24.2159	-1.17237	-1.32615	0.0112312	0.144918	0.144774	TRUE	ribonuclease, RNase K b
zgc:112992	10.9113	24.7805	-1.18338	-1.33716	0.0112312	0.144918	0.144774	TRUE	zgc:112992
bhlhe22	5.47612	16.7679	-1.61448	-1.76826	0.0118425	0.15071	0.150497	TRUE	basic helix-loop-helix family, member e22
emx2	5.49014	16.0796	-1.55032	-1.7041	0.0118425	0.15071	0.150497	TRUE	empty spiracles homeobox 2
fzd8a	5.91744	16.2117	-1.45399	-1.60777	0.0118425	0.15071	0.150497	TRUE	frizzled homolog 8a
sfrp1a	5.63698	16.0176	-1.50666	-1.66044	0.0118425	0.15071	0.150497	TRUE	secreted frizzled-related protein 1a
brd3b	20.1269	36.5215	-0.859621	-1.0134	0.0125228	0.157213	0.157066	TRUE	NA
rnasel3	20.2245	36.5074	-0.852085	-1.00587	0.0125228	0.157213	0.157066	TRUE	ribonuclease like 3
barhl2	7.93207	19.1624	-1.27251	-1.42629	0.0129573	0.159981	0.159396	TRUE	BarH-like 2
cbx1b	7.17276	19.9709	-1.4773	-1.63108	0.0129573	0.159981	0.159396	TRUE	chromobox homolog 1b (HP1 beta homolog Drosophila)
ccpg1	7.64357	19.6483	-1.36209	-1.51587	0.0129573	0.159981	0.159396	TRUE	cell cycle progression 1
cnrip1a	7.52784	19.0907	-1.34256	-1.49634	0.0129573	0.159981	0.159396	TRUE	cannabinoid receptor interacting protein 1a
isl1	7.77119	19.142	-1.30053	-1.45431	0.0129573	0.159981	0.159396	TRUE	islet1
krcp	7.13592	19.0781	-1.41875	-1.57253	0.0129573	0.159981	0.159396	TRUE	kelch repeat-containing protein
sat1a	7.0061	19.6811	-1.49013	-1.64391	0.0129573	0.159981	0.159396	TRUE	spermidine/spermine N1-acetyltransferase 1a
scp2a	7.80724	19.8836	-1.34869	-1.50247	0.0129573	0.159981	0.159396	TRUE	sterol carrier protein 2a
scrt1a	7.94939	19.8802	-1.32242	-1.4762	0.0129573	0.159981	0.159396	TRUE	scratch homolog 1, zinc finger protein a (Drosophila)
ccnb3	13.7956	27.5824	-0.99954	-1.15332	0.0132115	0.16127	0.161051	TRUE	cyclin B3
pcp4a	13.753	27.4515	-0.997139	-1.15092	0.0132115	0.16127	0.161051	TRUE	NA
sesn1	13.3649	27.6483	-1.04874	-1.20252	0.0132115	0.16127	0.161051	TRUE	sestrin 1
spry2	13.6193	27.0973	-0.992497	-1.14628	0.0132115	0.16127	0.161051	TRUE	sprouty homolog 2
ctsk	18.3414	34.4674	-0.910129	-1.06391	0.013434	0.163467	0.163467	TRUE	cathepsin K
LOC563738	9.20435	22.2523	-1.27357	-1.42735	0.0135229	0.164326	0.164252	TRUE	NA
dpysl5a	9.29806	22.467	-1.27281	-1.42659	0.0135229	0.164326	0.164252	TRUE	dihydropyrimidinase-like 5a
cd9a	11.3585	25.1221	-1.14518	-1.29897	0.0137099	0.165701	0.165627	TRUE	CD9 antigen (p24) a
rgn	11.1878	25.4436	-1.18538	-1.33916	0.0137099	0.165701	0.165627	TRUE	regucalcin
pou3f3b	16.1874	31.7662	-0.972621	-1.1264	0.0143587	0.171388	0.171312	TRUE	POU class 3 homeobox 3b
zgc:113045	16.8098	31.625	-0.911763	-1.06554	0.0143587	0.171388	0.171312	TRUE	zgc:113045
pspc1	14.8847	28.5276	-0.938528	-1.09231	0.0153389	0.181398	0.181398	TRUE	paraspeckle component 1
crygm2d11	6.35007	17.458	-1.45904	-1.61282	0.0156121	0.184063	0.183983	TRUE	crystallin, gamma M2d11
jagn1a	6.35173	17.2456	-1.44101	-1.59479	0.0156121	0.184063	0.183983	TRUE	jagunal homolog 1a (Drosophila)
acbd7	3.26246	13.8375	-2.08455	-2.23833	0.015696	0.184648	0.184487	TRUE	acyl-Coenzyme A binding domain containing 7
fzd9b	3.9839	13.1122	-1.71866	-1.87244	0.015696	0.184648	0.184487	TRUE	frizzled homolog 9b
tal2	3.84034	13.7183	-1.8368	-1.99058	0.015696	0.184648	0.184487	TRUE	T-cell acute lymphocytic leukemia 2
gnb3a	0.601319	7.85884	-3.70811	-3.86189	0.0162596	0.190115	0.190115	TRUE	NA
zgc:85777	8.62084	20.7576	-1.26774	-1.42152	0.0163512	0.191019	0.190763	TRUE	zgc:85777
hdac3	12.1921	25.9349	-1.08895	-1.24273	0.0163576	0.190846	0.190763	TRUE	histone deacetylase 3
pold3	12.9161	25.2866	-0.969203	-1.12298	0.0163576	0.190846	0.190763	TRUE	polymerase (DNA-directed), delta 3, accessory subunit
sema3d	2.9487	11.7237	-1.99128	-2.14506	0.0169966	0.19702	0.19702	TRUE	semaphorin 3d
gsc	1.71609	9.77933	-2.51061	-2.66439	0.0175217	0.202758	0.202758	TRUE	goosecoid
acat2	15.6265	29.05	-0.894543	-1.04832	0.0176286	0.203295	0.203295	TRUE	acetyl-CoA acetyltransferase 2
acadl	18.0649	33.1895	-0.877538	-1.03132	0.0185519	0.211496	0.211407	TRUE	acyl-Coenzyme A dehydrogenase, long chain
foxc1a	18.3964	33.4405	-0.862173	-1.01595	0.0185519	0.211496	0.211407	TRUE	forkhead box C1a
hey1	5.12053	15.3309	-1.58208	-1.73586	0.0188587	0.214087	0.213816	TRUE	hairy/enhancer-of-split related with YRPW motif 1
tfap2b	5.1298	15.7966	-1.62264	-1.77642	0.0188587	0.214087	0.213816	TRUE	transcription factor AP-2 beta
twist2	5.98718	15.555	-1.37743	-1.53121	0.0188587	0.214087	0.213816	TRUE	twist2
zgc:110377	5.26338	15.8906	-1.59411	-1.74789	0.0188587	0.214087	0.213816	TRUE	zgc:110377
tmem189	13.7207	26.0064	-0.922513	-1.07629	0.01896	0.214513	0.214338	TRUE	transmembrane protein 189
zgc:123019	13.0302	26.0321	-0.998432	-1.15221	0.01896	0.214513	0.214338	TRUE	NA
tnrc6a	7.62644	18.3175	-1.26414	-1.41792	0.0198565	0.222135	0.222135	TRUE	trinucleotide repeat containing 6a
zgc:92113	11.3076	24.1868	-1.09693	-1.25071	0.0198951	0.222382	0.222382	TRUE	zgc:92113
cdk2	16.6473	30.1121	-0.855055	-1.00884	0.0200761	0.224033	0.223367	TRUE	cyclin-dependent kinase 2
arpp19a	9.51082	21.3274	-1.16507	-1.31885	0.0201092	0.223846	0.223367	TRUE	cAMP-regulated phosphoprotein 19a
fli1a	9.88616	21.2361	-1.10304	-1.25682	0.0201092	0.223846	0.223367	TRUE	friend leukemia integration 1a
gas1a	9.00589	21.6397	-1.26474	-1.41852	0.0201092	0.223846	0.223367	TRUE	NA
prss35	9.88491	21.1977	-1.10061	-1.25439	0.0201092	0.223846	0.223367	TRUE	protease, serine, 35
zgc:73347	9.08424	21.7593	-1.26019	-1.41397	0.0201092	0.223846	0.223367	TRUE	NA
papss2b	14.2309	27.5543	-0.953251	-1.10703	0.0217453	0.237635	0.237539	TRUE	3'-phosphoadenosine 5'-phosphosulfate synthase 2b
sypa	14.4923	27.6916	-0.934162	-1.08794	0.0217453	0.237635	0.237539	TRUE	synaptophysin a
atp1a3a	17.4997	31.8263	-0.862889	-1.01667	0.022676	0.245513	0.245513	TRUE	ATPase, Na+/K+ transporting, alpha 3a polypeptide
lin7c	10.2719	22.2079	-1.11237	-1.26615	0.0242038	0.258828	0.258266	TRUE	lin-7 homolog C (C. elegans)
sdf2l1	10.0648	22.1691	-1.13923	-1.29301	0.0242038	0.258828	0.258266	TRUE	stromal cell-derived factor 2-like 1
hells	6.48283	16.2611	-1.32673	-1.48051	0.0242184	0.258471	0.258266	TRUE	helicase, lymphoid-specific
stx1b	6.39727	16.1703	-1.33782	-1.4916	0.0242184	0.258471	0.258266	TRUE	syntaxin 1B
zgc:73328	6.2892	16.2931	-1.37331	-1.52709	0.0242184	0.258471	0.258266	TRUE	zgc:73328
cd248a	8.1594	19.2481	-1.23818	-1.39196	0.0245342	0.26019	0.259467	TRUE	CD248 molecule, endosialin a
ces3	8.9898	19.7875	-1.13823	-1.29201	0.0245342	0.26019	0.259467	TRUE	carboxylesterase 3
fam212aa	8.63176	19.1403	-1.14889	-1.30267	0.0245342	0.26019	0.259467	TRUE	family with sequence similarity 212, member Aa
mxra8b	8.57151	19.0917	-1.15532	-1.3091	0.0245342	0.26019	0.259467	TRUE	matrix-remodelling associated 8b
nsfa	8.01143	19.7914	-1.30474	-1.45852	0.0245342	0.26019	0.259467	TRUE	N-ethylmaleimide-sensitive factor a
tmx2b	8.92437	19.269	-1.11046	-1.26424	0.0245342	0.26019	0.259467	TRUE	thioredoxin-related transmembrane protein 2b
zgc:171432	8.13655	19.8817	-1.28895	-1.44273	0.0245342	0.26019	0.259467	TRUE	zgc:171432
aplnrb	3.80296	12.1848	-1.67989	-1.83367	0.0257824	0.269708	0.269336	TRUE	apelin receptor b
dck	3.89884	12.7271	-1.70679	-1.86057	0.0257824	0.269708	0.269336	TRUE	deoxycytidine kinase
gng7	3.87884	12.6782	-1.70865	-1.86243	0.0257824	0.269708	0.269336	TRUE	guanine nucleotide binding protein (G protein), gamma 7
six6b	3.74445	12.8989	-1.78442	-1.9382	0.0257824	0.269708	0.269336	TRUE	sine oculis-related homeobox 6b
eif2c4	13.1607	25.0631	-0.929329	-1.08311	0.026954	0.278393	0.27818	TRUE	eukaryotic translation initiation factor 2C, 4
fgfr2	13.7572	25.5729	-0.894429	-1.04821	0.026954	0.278393	0.27818	TRUE	fibroblast growth factor receptor 2
zgc:173915	13.984	25.2546	-0.852769	-1.00655	0.026954	0.278393	0.27818	TRUE	zgc:173915
asf1ba	11.8224	23.0158	-0.961102	-1.11488	0.0286061	0.289024	0.288591	TRUE	ASF1 anti-silencing function 1 homolog Ba (S. cerevisiae)
hcfc1b	11.7573	23.1411	-0.976901	-1.13068	0.0286061	0.289024	0.288591	TRUE	NA
lrpap1	11.0541	23.0619	-1.06093	-1.21471	0.0286061	0.289024	0.288591	TRUE	low density lipoprotein receptor-related protein associated protein 1
prkcbp1l	11.2823	23.5674	-1.06273	-1.21651	0.0286061	0.289024	0.288591	TRUE	protein kinase C binding protein 1, like
zgc:173443	11.1204	23.6645	-1.08952	-1.2433	0.0286061	0.289024	0.288591	TRUE	zgc:173443
fabp10a	2.76758	10.5599	-1.9319	-2.08568	0.0288767	0.290668	0.290451	TRUE	fatty acid binding protein 10a, liver basic
necab2	2.69729	10.2261	-1.92267	-2.07645	0.0288767	0.290668	0.290451	TRUE	N-terminal EF-hand calcium binding protein 2
slkb	2.9873	10.1806	-1.76891	-1.92269	0.0288767	0.290668	0.290451	TRUE	STE20-like kinase b
snap25b	9.5178	20.5104	-1.10766	-1.26144	0.0296015	0.296633	0.296569	TRUE	synaptosome-associated protein 25b
gnao1b	5.37408	14.0525	-1.38674	-1.54052	0.0296672	0.296848	0.296569	TRUE	guanine nucleotide binding protein (G protein), alpha activating activity polypeptide O, b
scg3	5.17987	14.1243	-1.44719	-1.60097	0.0296672	0.296848	0.296569	TRUE	secretogranin III
syn2a	5.9112	14.5118	-1.2957	-1.44948	0.0296672	0.296848	0.296569	TRUE	synapsin IIa
aldh8a1	7.81537	17.059	-1.12615	-1.27993	0.030091	0.29942	0.298867	TRUE	aldehyde dehydrogenase 8 family, member A1
dnmt7	7.76693	17.1068	-1.13915	-1.29293	0.030091	0.29942	0.298867	TRUE	NA
elovl6	7.43171	17.2369	-1.21373	-1.36751	0.030091	0.29942	0.298867	TRUE	ELOVL family member 6, elongation of long chain fatty acids (yeast)
pde6g	7.54459	17.1169	-1.18191	-1.33569	0.030091	0.29942	0.298867	TRUE	phosphodiesterase 6G, cGMP-specific, rod, gamma
surf4l	7.65912	17.5394	-1.19535	-1.34913	0.030091	0.29942	0.298867	TRUE	surfeit gene 4, like
zgc:85829	7.57157	17.2926	-1.19149	-1.34527	0.030091	0.29942	0.298867	TRUE	zgc:85829
prps1b	14.4135	26.3563	-0.870727	-1.02451	0.0305437	0.302136	0.301916	TRUE	phosphoribosyl pyrophosphate synthetase 1B
bhlhe23	0.650939	6.44918	-3.30852	-3.4623	0.0308777	0.304881	0.304881	TRUE	basic helix-loop-helix family, member e23
nr2e3	1.69371	8.93659	-2.39954	-2.55332	0.0311535	0.306816	0.30648	TRUE	nuclear receptor subfamily 2, group E, member 3
rab3ab	1.83456	8.3049	-2.17853	-2.33231	0.0311535	0.306816	0.30648	TRUE	RAB3A, member RAS oncogene family, b
try	1.77682	8.1855	-2.20377	-2.35755	0.0311535	0.306816	0.30648	TRUE	trypsin
zgc:100824	1.75284	8.33749	-2.24992	-2.4037	0.0311535	0.306816	0.30648	TRUE	zgc:100824
arl8ba	12.9196	24.8225	-0.942087	-1.09587	0.0332866	0.321011	0.320666	TRUE	ADP-ribosylation factor-like 8Ba
foxn4	12.9	24.6661	-0.935159	-1.08894	0.0332866	0.321011	0.320666	TRUE	forkhead box N4
mfsd8	12.3457	24.8493	-1.0092	-1.16298	0.0332866	0.321011	0.320666	TRUE	major facilitator superfamily domain containing 8
zgc:63523	12.0395	24.4328	-1.02104	-1.17482	0.0332866	0.321011	0.320666	TRUE	zgc:63523
celf3a	15.1186	27.3647	-0.855991	-1.00977	0.0343131	0.329025	0.328673	TRUE	cugbp, Elav-like family member 3a
cpe	10.3459	21.6045	-1.06227	-1.21605	0.0350144	0.333138	0.33302	TRUE	carboxypeptidase E
gtf2f1	10.3087	21.4727	-1.05864	-1.21242	0.0350144	0.333138	0.33302	TRUE	general transcription factor IIF, polypeptide 1
cldn15la	4.66082	13.9923	-1.58598	-1.73976	0.0357527	0.337537	0.337182	TRUE	claudin 15-like a
f7	4.42268	13.4587	-1.60555	-1.75933	0.0357527	0.337537	0.337182	TRUE	coagulation factor VII
hoxb4a	4.5593	13.9341	-1.61174	-1.76552	0.0357527	0.337537	0.337182	TRUE	homeo box B4a
klf11a	4.88959	13.8597	-1.50311	-1.65689	0.0357527	0.337537	0.337182	TRUE	Kruppel-like factor 11a
calb2a	8.88232	18.0452	-1.02261	-1.17639	0.0364079	0.342402	0.341924	TRUE	calbindin 2a
ccnd2a	8.10141	18.0186	-1.15324	-1.30702	0.0364079	0.342402	0.341924	TRUE	cyclin D2, a
rybpa	8.32482	18.1376	-1.12349	-1.27727	0.0364079	0.342402	0.341924	TRUE	RING1 and YY1 binding protein a
sypb	8.34671	18.1662	-1.12198	-1.27576	0.0364079	0.342402	0.341924	TRUE	synaptophysin b
zgc:153018	8.13847	18.1621	-1.1581	-1.31188	0.0364079	0.342402	0.341924	TRUE	zgc:153018
atp1a1a.4	6.6458	15.9821	-1.26594	-1.41972	0.0371135	0.347218	0.34668	TRUE	ATPase, Na+/K+ transporting, alpha 1a.4 polypeptide
mb	6.23522	15.993	-1.35893	-1.51271	0.0371135	0.347218	0.34668	TRUE	myoglobin
scg2b	6.95687	15.8823	-1.19091	-1.34469	0.0371135	0.347218	0.34668	TRUE	secretogranin II (chromogranin C), b
zgc:163014	6.38171	15.2563	-1.25739	-1.41117	0.0371135	0.347218	0.34668	TRUE	zgc:163014
LOC561143	11.4891	22.7585	-0.98614	-1.13992	0.04073	0.370744	0.370368	TRUE	NA
brd2a	11.3708	22.489	-0.983886	-1.13767	0.04073	0.370744	0.370368	TRUE	bromodomain-containing 2a
cnot3a	11.472	22.0011	-0.939459	-1.09324	0.04073	0.370744	0.370368	TRUE	CCR4-NOT transcription complex, subunit 3a
mcm3	11.9057	22.976	-0.948475	-1.10226	0.04073	0.370744	0.370368	TRUE	MCM3 minichromosome maintenance deficient 3 (S. cerevisiae)
cdk5r2a	3.87303	11.9526	-1.62579	-1.77957	0.0418537	0.37854	0.378286	TRUE	cyclin-dependent kinase 5, regulatory subunit 2a (p39)
hsd11b2	3.90795	11.7862	-1.59261	-1.7464	0.0418537	0.37854	0.378286	TRUE	hydroxysteroid 11-beta dehydrogenase 2
otx5	3.42492	11.7297	-1.77602	-1.9298	0.0418537	0.37854	0.378286	TRUE	orthodenticle homolog 5
mat2al	14.0295	25.4265	-0.857869	-1.01165	0.0424873	0.381069	0.380435	TRUE	methionine adenosyltransferase II, alpha-like
cd82b	9.98484	19.5172	-0.966935	-1.12072	0.0431034	0.38429	0.383394	TRUE	CD82 antigen, b
cetp	9.30497	19.6664	-1.07966	-1.23344	0.0431034	0.38429	0.383394	TRUE	cholesteryl ester transfer protein, plasma
hirip3	9.19692	19.8339	-1.10875	-1.26253	0.0431034	0.38429	0.383394	TRUE	HIRA interacting protein 3
tbx2b	9.42141	19.1891	-1.02627	-1.18005	0.0431034	0.38429	0.383394	TRUE	T-box 2b
zgc:110843	9.21036	19.0543	-1.04879	-1.20257	0.0431034	0.38429	0.383394	TRUE	zgc:110843
zswim5	9.45343	19.5029	-1.04478	-1.19856	0.0431034	0.38429	0.383394	TRUE	NA
cxcl12b	7.06331	16.7719	-1.24763	-1.40141	0.045053	0.396161	0.395257	TRUE	chemokine (C-X-C motif) ligand 12b (stromal cell-derived factor 1)
katnal1	7.16374	16.8892	-1.23732	-1.3911	0.045053	0.396161	0.395257	TRUE	katanin p60 subunit A-like 1
olfml3b	7.06283	16.6585	-1.23794	-1.39172	0.045053	0.396161	0.395257	TRUE	olfactomedin-like 3b
os9	7.97225	16.5759	-1.05603	-1.20981	0.045053	0.396161	0.395257	TRUE	NA
pygo2	7.91295	16.4502	-1.05582	-1.2096	0.045053	0.396161	0.395257	TRUE	pygopus homolog 2 (Drosophila)
rltpr	7.02389	16.0678	-1.19383	-1.34761	0.045053	0.396161	0.395257	TRUE	NA
six3b	7.48969	16.7025	-1.15709	-1.31087	0.045053	0.396161	0.395257	TRUE	sine oculis homeobox homolog 3b
zgc:55420	7.09428	16.2931	-1.19953	-1.35331	0.045053	0.396161	0.395257	TRUE	zgc:55420
kdm6bb	5.69943	13.1695	-1.20831	-1.36209	0.0460505	0.402042	0.401651	TRUE	lysine (K)-specific demethylase 6B, b
lhfpl2b	5.72933	13.6903	-1.25672	-1.4105	0.0460505	0.402042	0.401651	TRUE	lipoma HMGIC fusion partner-like 2b
syncripl	5.02918	13.4988	-1.42444	-1.57822	0.0460505	0.402042	0.401651	TRUE	synaptotagmin binding, cytoplasmic RNA interacting protein, like
zgc:165647	5.9934	13.4749	-1.16883	-1.32261	0.0460505	0.402042	0.401651	TRUE	NA
rrbp1a	12.1195	23.5963	-0.96123	-1.11501	0.0467077	0.404891	0.4045	TRUE	ribosome binding protein 1 homolog a (dog)
tmed4	12.1744	23.7149	-0.961943	-1.11572	0.0467077	0.404891	0.4045	TRUE	transmembrane emp24 protein transport domain containing 4
zgc:136759	12.2794	23.4562	-0.933729	-1.08751	0.0467077	0.404891	0.4045	TRUE	zgc:136759
aspdh	2.54887	9.6878	-1.92631	-2.08009	0.0484541	0.415215	0.414819	TRUE	aspartate dehydrogenase domain containing
fzd5	2.64484	9.22564	-1.80247	-1.95625	0.0484541	0.415215	0.414819	TRUE	frizzled homolog 5
tnfsf10	2.96671	9.52664	-1.6831	-1.83688	0.0484541	0.415215	0.414819	TRUE	tumor necrosis factor (ligand) superfamily, member 10
zgc:92411	2.25407	9.93776	-2.14039	-2.29417	0.0484541	0.415215	0.414819	TRUE	zgc:92411
im:7160157	0	24.2549	NA	NA	7.59e-09	3.99e-07	3.99e-07	TRUE	im:7160157
LOC797776	0	13.4943	NA	NA	2.84e-05	0.000884878	0.000883854	TRUE	NA
mal	0	13.536	NA	NA	2.84e-05	0.000884878	0.000883854	TRUE	mal, T-cell differentiation protein
krml2	0	6.67916	NA	NA	0.00532656	0.0815527	0.0815527	TRUE	NA
LOC100536871	0	5.25592	NA	NA	0.0112523	0.144843	0.144774	TRUE	NA
zgc:112375	0	5.58685	NA	NA	0.0112523	0.144843	0.144774	TRUE	zgc:112375

## Sheet: FC1.5-Up
GeneNames	value1	value2	log2(Fold_change)	log2(Fold_change) normalized	p-value	q-value(Benjamini et al. 1995)	q-value(Storey et al. 2003)	Signature(p-value < 0.05)
hbbe3	9779.64	2814.22	1.79705	1.64327	0	0	0	TRUE
krt4	9969.99	4507.3	1.14533	0.991548	0	0	0	TRUE
rpl35a	14988.3	8475.43	0.822478	0.668698	4.34593e-266	8.35536e-263	8.35536e-263	TRUE
zgc:174855	1978.77	323.301	2.61365	2.45987	1.77691e-252	2.39136e-249	2.39136e-249	TRUE
MGC174155	1576.84	194.087	3.02226	2.86848	5.65456e-238	6.91809e-235	6.91809e-235	TRUE
icn	5465.66	2375.65	1.20207	1.04829	7.58016e-208	7.84721e-205	7.84721e-205	TRUE
icn2	4563.99	1839.42	1.31104	1.15726	2.30751e-203	2.21817e-200	2.21817e-200	TRUE
rpl23	12300.7	7254.68	0.761757	0.607976	8.34636e-185	7.48836e-182	7.48836e-182	TRUE
rpl36	11442.2	6800.54	0.750643	0.596863	1.9331e-166	1.62598e-163	1.62598e-163	TRUE
cyt1l	4058.9	1802.45	1.17113	1.01735	2.63125e-147	2.08303e-144	2.08303e-144	TRUE
rpl30	8462.66	4973.13	0.766957	0.613177	2.68892e-129	1.72321e-126	1.72321e-126	TRUE
si:dkeyp-113d7.4	3499.87	1548.08	1.17682	1.02304	2.39556e-128	1.46543e-125	1.46543e-125	TRUE
cyt1	5732.36	3058.93	0.906102	0.752322	1.85503e-125	1.04021e-122	1.04021e-122	TRUE
zgc:109888	7032.16	4141.47	0.763825	0.610045	8.39564e-107	3.89616e-104	3.89616e-104	TRUE
hspb9	919.035	175.409	2.3894	2.23562	1.28093e-105	5.74626e-103	5.74626e-103	TRUE
wu:fa26c03	993.197	217.597	2.19042	2.03664	1.65454e-101	7.18285e-99	7.18285e-99	TRUE
desma	1279.18	377.695	1.75993	1.60615	9.52444e-95	3.66228e-92	3.66228e-92	TRUE
zgc:174153	830.651	176.739	2.23262	2.07884	1.9475e-87	7.28041e-85	7.28041e-85	TRUE
he1b	2081.81	885.968	1.23251	1.07873	6.51833e-84	2.37091e-81	2.37091e-81	TRUE
MGC174857	445.041	54.8357	3.02075	2.86697	1.30357e-68	3.89855e-66	3.89855e-66	TRUE
zgc:86709	1240.64	457.227	1.4401	1.28632	3.01334e-66	8.44866e-64	8.44866e-64	TRUE
cldn1	691.77	171.626	2.01102	1.85724	3.02282e-63	8.30226e-61	8.30226e-61	TRUE
zgc:158463	1225.39	469.121	1.38521	1.23143	2.56864e-61	6.77818e-59	6.77818e-59	TRUE
MGC174152	752.778	229.784	1.71195	1.55817	6.05893e-54	1.43054e-51	1.43054e-51	TRUE
si:ch211-117m20.5	793.089	253.977	1.64278	1.489	1.81433e-53	4.20986e-51	4.20986e-51	TRUE
acta1a	1539.95	769.444	1.001	0.847215	2.32797e-42	4.6761e-40	4.6761e-40	TRUE
mibp2	1321.35	627.851	1.07352	0.919738	7.02647e-42	1.39062e-39	1.39062e-39	TRUE
zgc:92066	1259.1	592.948	1.08642	0.932635	6.37073e-41	1.22482e-38	1.22482e-38	TRUE
zgc:173594	426.528	103.54	2.04245	1.88867	2.64638e-40	4.94652e-38	4.94652e-38	TRUE
he1a	1501.34	800.759	0.906811	0.75303	4.28554e-34	7.30061e-32	7.30061e-32	TRUE
zgc:112350	688.22	270.769	1.34581	1.19203	1.32206e-33	2.22404e-31	2.22404e-31	TRUE
hspb1	1066.64	537.247	0.989416	0.835636	4.09271e-29	6.331e-27	6.331e-27	TRUE
junbb	229.56	48.5476	2.2414	2.08762	2.29725e-25	3.32435e-23	3.32435e-23	TRUE
gstp1	1193.36	662.699	0.848604	0.694823	4.87985e-24	6.43853e-22	6.43853e-22	TRUE
hspb11	247.34	60.517	2.03108	1.8773	6.98934e-24	9.04447e-22	9.04447e-22	TRUE
hbbe2	1327.88	766.195	0.793341	0.639561	3.83831e-23	4.82767e-21	4.82767e-21	TRUE
atf4b1	1086.19	613.902	0.823196	0.669416	9.42134e-21	1.0837e-18	1.0837e-18	TRUE
si:dkeyp-113d7.7	326.017	114.892	1.50467	1.35089	5.72497e-20	6.26396e-18	6.26396e-18	TRUE
zgc:92533	1239.67	731.979	0.760082	0.606302	5.94298e-20	6.45005e-18	6.45005e-18	TRUE
krt5	985.976	552.575	0.835382	0.681602	1.76707e-19	1.85791e-17	1.85791e-17	TRUE
ctsl1b	200.216	52.7265	1.92496	1.77118	3.20054e-18	3.0333e-16	3.0333e-16	TRUE
zgc:165571	172.794	43.0434	2.00519	1.85141	1.72759e-16	1.46226e-14	1.46226e-14	TRUE
cebpb	229.664	73.4266	1.64515	1.49137	2.52264e-16	2.09566e-14	2.09566e-14	TRUE
wu:fb15g10	1038.02	621.587	0.739806	0.586026	4.9436e-16	4.05677e-14	4.05677e-14	TRUE
hsp90aa1.1	534.153	268.212	0.993879	0.840099	1.69734e-15	1.35165e-13	1.35165e-13	TRUE
cfl1	550.257	280.872	0.970193	0.816412	2.87396e-15	2.2487e-13	2.2487e-13	TRUE
zgc:194470	160.839	43.2465	1.89496	1.74118	1.94198e-14	1.42039e-12	1.42039e-12	TRUE
wdr77	653.5	360.523	0.858096	0.704316	4.39092e-14	3.14325e-12	3.14325e-12	TRUE
smyd1b	378.579	177.002	1.09683	0.943048	1.9167e-13	1.31607e-11	1.31607e-11	TRUE
fos	92.7209	14.6071	2.66622	2.51244	2.3039e-13	1.56595e-11	1.56595e-11	TRUE
zgc:153284	240.92	93.3005	1.3686	1.21482	6.20315e-13	4.15334e-11	4.15334e-11	TRUE
mybpc2b	331.431	150.414	1.13977	0.985989	7.68262e-13	5.11845e-11	5.11845e-11	TRUE
cebpd	150.293	47.3153	1.6674	1.51362	1.84161e-11	1.15815e-09	1.15815e-09	TRUE
nmd3	180.81	66.3663	1.44595	1.29217	7.40259e-11	4.50788e-09	4.50788e-09	TRUE
zgc:158387	333.496	163.194	1.03108	0.877301	7.83799e-11	4.73021e-09	4.73021e-09	TRUE
cox17	301.663	142.927	1.07766	0.923879	8.01284e-11	4.81414e-09	4.81414e-09	TRUE
zgc:109934	206.689	87.4295	1.24127	1.08749	1.29446e-09	7.28908e-08	7.28908e-08	TRUE
ubb	451.907	257.696	0.810356	0.656575	3.9356e-09	2.09349e-07	2.09349e-07	TRUE
zgc:85975	240.827	114.292	1.07527	0.921492	1.05896e-08	5.50252e-07	5.50252e-07	TRUE
zgc:171957	200.401	89.564	1.1619	1.00812	1.36094e-08	6.99068e-07	6.97769e-07	TRUE
cav3	304.173	159.749	0.929085	0.775305	2.09807e-08	1.05357e-06	1.05357e-06	TRUE
zgc:92061	330.675	181.444	0.86589	0.712109	6.09632e-08	2.96188e-06	2.96188e-06	TRUE
zgc:110340	95.5324	29.8197	1.67972	1.52594	8.14214e-08	3.87198e-06	3.87198e-06	TRUE
arf4	29.0615	0.820622	5.14625	4.99247	1.19279e-07	5.49747e-06	5.49747e-06	TRUE
lrrc20	233.68	117.116	0.996596	0.842816	1.89159e-07	8.60036e-06	8.60036e-06	TRUE
junba	59.5208	12.5627	2.24425	2.09047	2.05659e-07	9.22588e-06	9.20525e-06	TRUE
zgc:63976	272.883	146.136	0.900971	0.747191	3.35488e-07	1.47549e-05	1.47549e-05	TRUE
zgc:174689	85.1439	26.7734	1.6691	1.51532	3.76825e-07	1.6412e-05	1.6412e-05	TRUE
tuba8l2	258.954	137.292	0.915448	0.761668	4.43925e-07	1.90874e-05	1.90874e-05	TRUE
LOC562935	134.024	56.53	1.2454	1.09162	7.15585e-07	2.99079e-05	2.99079e-05	TRUE
mustn1	81.1984	25.1991	1.68808	1.5343	9.35078e-07	3.81342e-05	3.81342e-05	TRUE
zgc:174006	280.132	155.342	0.850659	0.696878	9.39551e-07	3.82008e-05	3.82008e-05	TRUE
gsto2	110.952	42.6661	1.37877	1.22499	9.92995e-07	4.02522e-05	4.02522e-05	TRUE
hsp70	349.359	205.022	0.768932	0.615151	1.18345e-06	4.72606e-05	4.72606e-05	TRUE
LOC798846	88.1621	30.7918	1.51761	1.36383	2.19566e-06	8.39467e-05	8.39467e-05	TRUE
iars	231.65	125.914	0.879508	0.725728	3.77206e-06	0.000139081	0.000139081	TRUE
wu:fb17f05	218.697	116.259	0.911591	0.757811	4.01592e-06	0.000147265	0.000147265	TRUE
unc45b	94.4361	35.7681	1.40066	1.24688	4.17095e-06	0.00015171	0.00015171	TRUE
zgc:56530	224.596	121.908	0.881539	0.727759	5.69431e-06	0.000203273	0.000203273	TRUE
anxa2a	185.751	95.0076	0.967255	0.813475	6.97312e-06	0.000244386	0.000244386	TRUE
zgc:193505	172.753	87.3322	0.984125	0.830345	9.65796e-06	0.000331574	0.000330747	TRUE
si:ch211-51e12.6	191.063	100.742	0.923383	0.769603	1.03044e-05	0.00035108	0.00035108	TRUE
cldnb	137.683	64.5971	1.09181	0.938029	1.14245e-05	0.000385341	0.000385341	TRUE
im:6895682	255.785	146.178	0.807205	0.653425	1.322e-05	0.000439297	0.000439297	TRUE
zgc:101565	37.6039	6.63397	2.50294	2.34916	1.49184e-05	0.000487309	0.000487309	TRUE
cyr61l1	29.0825	3.32649	3.12808	2.9743	1.69413e-05	0.000549388	0.000549388	TRUE
ydjc	33.5552	5.69646	2.5584	2.40462	2.2831e-05	0.000724669	0.000724017	TRUE
farsb	139.859	68.6941	1.02571	0.871935	2.96116e-05	0.000920353	0.000920353	TRUE
lyz	256.157	151.761	0.755227	0.601447	3.75024e-05	0.00113673	0.00113673	TRUE
zgc:158343	32.9141	5.85903	2.48997	2.33619	3.77149e-05	0.0011406	0.0011406	TRUE
gadd45ba	63.1896	21.5668	1.55088	1.39709	5.01224e-05	0.00148252	0.00148252	TRUE
ets2	44.1648	11.4536	1.9471	1.79332	5.09626e-05	0.00150407	0.00150407	TRUE
rrp7a	156.834	81.7051	0.94074	0.78696	5.43627e-05	0.00159741	0.00159741	TRUE
odc1	232.453	135.76	0.775881	0.6221	5.63845e-05	0.00164961	0.00164835	TRUE
pth1a	18.6869	0.947203	4.30221	4.14843	5.84985e-05	0.00170037	0.00170037	TRUE
zgc:158321	86.6087	35.006	1.30691	1.15313	5.98849e-05	0.00172576	0.00172576	TRUE
eif2b2	178.96	98.6322	0.859507	0.705726	8.89931e-05	0.00248479	0.00248479	TRUE
ctgfa	89.4659	38.4705	1.21759	1.0638	9.23758e-05	0.00256858	0.00256858	TRUE
zgc:76871	111.893	53.7636	1.05742	0.903638	0.0001278	0.00346063	0.00346063	TRUE
qars	105.4	49.9361	1.07772	0.923939	0.000147104	0.00392802	0.00392802	TRUE
zgc:171795	228.113	136.664	0.739115	0.585335	0.0001567	0.0041595	0.0041595	TRUE
anapc11	168.823	94.6169	0.835342	0.681561	0.000208954	0.00538717	0.00538717	TRUE
asb2b	78.2484	33.1545	1.23886	1.08508	0.000217328	0.00556047	0.00556047	TRUE
si:ch211-239e6.4	119.213	60.7783	0.971913	0.818133	0.000245792	0.00619452	0.00619452	TRUE
zgc:198419	138.73	73.9184	0.908274	0.754494	0.000257743	0.0064474	0.0064474	TRUE
gnrh3	32.2946	7.49546	2.1072	1.95342	0.000264729	0.00660988	0.00660988	TRUE
srfl	40.1452	11.1481	1.84843	1.69465	0.000278853	0.00691125	0.00691125	TRUE
lepa	15.3248	0.963558	3.99135	3.83757	0.000359958	0.00868156	0.00866766	TRUE
zgc:55573	120.427	63.2429	0.929183	0.775403	0.000513642	0.0117163	0.0117136	TRUE
socs3a	30.588	7.45127	2.03741	1.88363	0.0006489	0.0142694	0.0142551	TRUE
tgm2a	97.8825	48.6097	1.00981	0.856026	0.00066933	0.0146708	0.0146708	TRUE
riok3	117.916	62.1305	0.924386	0.770606	0.000769386	0.0164617	0.0164146	TRUE
cyp26a1	35.5101	10.214	1.79768	1.6439	0.00108855	0.0221965	0.0221965	TRUE
btg2	118.157	64.2584	0.878748	0.724968	0.00111855	0.0227051	0.0226717	TRUE
gfer	112.283	60.7	0.887371	0.733591	0.00136091	0.0270533	0.0270362	TRUE
si:ch211-284b7.3	160.608	95.2471	0.753797	0.600016	0.00140495	0.0277647	0.0277647	TRUE
pts	123.96	68.0466	0.86528	0.711499	0.00145102	0.0285078	0.0285078	TRUE
murc	108.307	58.4938	0.888771	0.734991	0.00149379	0.0292627	0.0292627	TRUE
minos1	102.527	54.0868	0.922655	0.768875	0.00180326	0.0342773	0.0342361	TRUE
tgm2b	96.1518	51.3358	0.905349	0.751568	0.00234387	0.0422839	0.0422839	TRUE
optc	25.0389	6.7128	1.89918	1.7454	0.00263792	0.0466507	0.0466507	TRUE
homer2	135.696	79.2062	0.776693	0.622913	0.00264264	0.0466727	0.0466727	TRUE
rars	120.544	68.9588	0.805753	0.651973	0.00279633	0.0490652	0.0490652	TRUE
ddx18	112.115	63.6433	0.816899	0.663118	0.00322384	0.0549196	0.0549196	TRUE
pdcl3	131.729	77.105	0.772677	0.618896	0.00360083	0.0599752	0.0599752	TRUE
fn1b	26.4924	7.30497	1.85863	1.70485	0.00366233	0.0608489	0.0608489	TRUE
tmx2a	38.1687	14.0376	1.44309	1.28931	0.00399709	0.0652034	0.0652034	TRUE
sncga	56.2368	25.39	1.14725	0.993474	0.00400896	0.0653178	0.0653148	TRUE
fosl1	22.2438	5.93906	1.9051	1.75132	0.00453105	0.0722498	0.0722498	TRUE
mvp	114.326	66.7599	0.7761	0.622319	0.00469656	0.0743603	0.0743603	TRUE
exosc3	112.338	65.3504	0.781578	0.627798	0.00549108	0.0835962	0.0835962	TRUE
zgc:85866	37.5593	14.8051	1.34308	1.1893	0.00567148	0.0858569	0.0858569	TRUE
atp1a2a	56.23	26.5676	1.08167	0.927892	0.00601083	0.0892868	0.0892868	TRUE
zfand2a	69.7522	35.8801	0.959055	0.805274	0.00626771	0.0919856	0.0919416	TRUE
mrpl44	97.6939	55.2451	0.822422	0.668642	0.00754255	0.105847	0.105822	TRUE
tomm20a	98.1759	56.6951	0.792145	0.638365	0.00795151	0.109981	0.109981	TRUE
zgc:194125	33.6314	12.3229	1.44847	1.29469	0.00797878	0.110245	0.110245	TRUE
coro6	17.653	3.8029	2.21474	2.06096	0.00874008	0.118096	0.118096	TRUE
exosc5	94.8258	54.1807	0.807501	0.65372	0.00885062	0.119231	0.119231	TRUE
lxn	75.0549	40.6991	0.882949	0.729169	0.00924506	0.12331	0.123209	TRUE
fxr2	96.7055	55.0065	0.813996	0.660215	0.00935062	0.124471	0.124471	TRUE
serpine1	37.1861	15.6362	1.24987	1.09609	0.0094095	0.125008	0.125008	TRUE
itgb1bp3	31.2093	11.1046	1.49082	1.33704	0.00951719	0.125941	0.125941	TRUE
minal	66.5436	34.4742	0.948783	0.795002	0.00963752	0.127408	0.127408	TRUE
hig1	82.9177	46.088	0.847289	0.693509	0.0108055	0.140503	0.140503	TRUE
rgs2	20.0944	5.83706	1.78348	1.6297	0.0109993	0.142748	0.14268	TRUE
ttc27	46.4376	21.5841	1.10532	0.951544	0.0110303	0.142874	0.142874	TRUE
nip7	89.0986	51.031	0.804029	0.650248	0.0115042	0.147591	0.147591	TRUE
zgc:153665	50.4622	24.6643	1.03278	0.878998	0.0115353	0.147849	0.147849	TRUE
im:7137886	40.9211	17.9945	1.18529	1.03151	0.012571	0.157524	0.157315	TRUE
cd9b	91.5281	53.679	0.769857	0.616077	0.012794	0.159133	0.159133	TRUE
dtwd1	53.8111	26.4167	1.02645	0.872673	0.013899	0.16731	0.16731	TRUE
cyp24a1	11.8049	1.72312	2.77629	2.62251	0.0146575	0.174567	0.174567	TRUE
LOC554736	63.5716	33.0289	0.944653	0.790873	0.0147742	0.175646	0.175646	TRUE
eif3hb	73.5263	40.8849	0.846692	0.692912	0.0148195	0.176029	0.176029	TRUE
bag3	35.0948	15.101	1.21661	1.06283	0.0179545	0.206346	0.206346	TRUE
trim55a	66.8004	36.3506	0.877878	0.724097	0.0181386	0.20793	0.20793	TRUE
dhrs13l1	32.0004	13.895	1.20352	1.04974	0.0187216	0.21316	0.21316	TRUE
trim55b	41.9247	19.5907	1.09763	0.943851	0.0213655	0.23377	0.23377	TRUE
zgc:64201	50.3901	25.3178	0.992988	0.839208	0.0218413	0.238201	0.238201	TRUE
atf3	20.1293	6.24695	1.68807	1.53429	0.0218965	0.23861	0.23861	TRUE
arrdc3b	30.5619	12.3386	1.30856	1.15478	0.0225743	0.24461	0.24461	TRUE
chrng	8.88464	0.63321	3.81056	3.65678	0.0232383	0.250795	0.250795	TRUE
ptgs2a	26.7997	10.9168	1.29567	1.14189	0.0234406	0.252169	0.252169	TRUE
zgc:112355	12.4782	2.3595	2.40286	2.24908	0.0241301	0.258348	0.258266	TRUE
foxq1a	18.5955	5.2103	1.83552	1.68173	0.0257968	0.269336	0.269336	TRUE
znfl2a	39.7279	18.9438	1.06843	0.914646	0.0258267	0.269438	0.269438	TRUE
zgc:101810	43.6161	21.798	1.00067	0.846885	0.0260041	0.271079	0.271079	TRUE
mmp9	28.5649	11.8872	1.26483	1.11105	0.0273453	0.28114	0.280934	TRUE
arg2	21.7326	7.76669	1.48449	1.33071	0.027367	0.281041	0.280934	TRUE
rnd2	21.9176	7.4031	1.56589	1.41211	0.027367	0.281041	0.280934	TRUE
mmp13a	32.1176	14.8393	1.11394	0.960161	0.0295452	0.296289	0.296289	TRUE
gmfg	19.0791	6.69023	1.51187	1.35809	0.0325875	0.316423	0.316423	TRUE
zgc:86715	51.093	27.4779	0.894854	0.741074	0.0327958	0.317987	0.317987	TRUE
popdc1	25.9302	10.4936	1.30512	1.15134	0.0330238	0.319737	0.319712	TRUE
arl14	13.5111	3.3042	2.03177	1.87799	0.0350844	0.333215	0.333215	TRUE
gpd1a	53.4833	29.3527	0.865595	0.711815	0.037483	0.348374	0.348374	TRUE
mycb	64.2674	37.9967	0.758213	0.604433	0.0379293	0.352279	0.351888	TRUE
zgc:163030	23.709	9.04471	1.39029	1.23651	0.0395413	0.362745	0.362745	TRUE
nexn	54.6812	30.7519	0.830369	0.676589	0.0399274	0.365663	0.365539	TRUE
pdss1	54.9558	30.5405	0.847548	0.693768	0.0399274	0.365663	0.365539	TRUE
mid1ip1a	40.9449	20.2693	1.01439	0.860607	0.0411122	0.373339	0.373339	TRUE
pycard	52.2494	29.3446	0.832319	0.678539	0.0474205	0.408047	0.408047	TRUE
fkbp5	29.8823	13.3336	1.16422	1.01044	0.0487148	0.415992	0.415992	TRUE
pmaip1	54.0239	0	NA	NA	5.66214e-16	4.61825e-14	4.61825e-14	TRUE
zgc:109782	15.1897	0	NA	NA	4.13504e-05	0.00123941	0.00123941	TRUE
zgc:101772	9.49168	0	NA	NA	0.00220558	0.0401117	0.0401117	TRUE
pth1b	5.19495	0	NA	NA	0.0325826	0.316604	0.316423	TRUE

## Sheet: FC1.5-Down
GeneNames	value1	value2	log2(Fold_change)	log2(Fold_change) normalized	p-value	q-value(Benjamini et al. 1995)	q-value(Storey et al. 2003)	Signature(p-value < 0.05)
gip	4503.74	9307.75	-1.04731	-1.20109	0	0	0	TRUE
pmepa1	152.904	1790.58	-3.54973	-3.70351	0	0	0	TRUE
vgll4	202.885	2940.52	-3.85734	-4.01112	0	0	0	TRUE
apoa1a	7087.53	11001.5	-0.634345	-0.788126	2.10856e-291	4.7295e-288	4.7295e-288	TRUE
bhmt	5943.61	9413.64	-0.663413	-0.817194	2.22962e-265	3.75077e-262	3.75077e-262	TRUE
mylpfa	5113.18	8163.93	-0.675043	-0.828823	8.50326e-236	9.53641e-233	9.53641e-233	TRUE
aldob	879.596	2098.72	-1.2546	-1.40838	7.92793e-144	5.92745e-141	5.92745e-141	TRUE
rps15	4506.73	6488.19	-0.525735	-0.679515	2.42042e-133	1.6287e-130	1.6287e-130	TRUE
ptmab	698.926	1721.96	-1.30084	-1.45462	3.37163e-124	1.74521e-121	1.74521e-121	TRUE
atp2a1	1344.24	2595.14	-0.949022	-1.1028	1.80568e-121	9.00032e-119	9.00032e-119	TRUE
sepp1a	237.169	869.565	-1.87438	-2.02816	1.6856e-100	7.089e-98	7.089e-98	TRUE
fabp7a	398.877	1109.46	-1.47584	-1.62962	3.84808e-95	1.52316e-92	1.52316e-92	TRUE
rbp2a	58.2293	439.931	-2.91746	-3.07124	1.89223e-82	6.52966e-80	6.52966e-80	TRUE
paics	685.268	1347.08	-0.975095	-1.12888	2.63785e-66	7.55322e-64	7.55322e-64	TRUE
hsp90ab1	1417.35	2199.37	-0.633894	-0.787675	2.50522e-59	6.36137e-57	6.36137e-57	TRUE
rpl22l1	292.055	746.147	-1.35322	-1.507	1.51444e-57	3.77431e-55	3.77431e-55	TRUE
hmgn2	1003.6	1666.53	-0.731663	-0.885443	4.61004e-55	1.10789e-52	1.10789e-52	TRUE
hmga1a	889.312	1494.18	-0.748592	-0.902373	4.4032e-51	1.00438e-48	1.00438e-48	TRUE
apoeb	1119.16	1748.96	-0.644081	-0.797861	1.91453e-48	4.22389e-46	4.22389e-46	TRUE
ahcy	670.311	1178.7	-0.814294	-0.968074	1.87571e-45	4.00687e-43	4.00687e-43	TRUE
and4	481.528	934.084	-0.955933	-1.10971	3.25015e-45	6.83446e-43	6.83446e-43	TRUE
cfl2l	480.703	905.729	-0.913934	-1.06771	2.64737e-41	5.16353e-39	5.16353e-39	TRUE
apom	101.405	355.048	-1.80789	-1.96167	2.14833e-40	4.07215e-38	4.07215e-38	TRUE
apoa4	299.146	627.851	-1.06957	-1.22335	1.05238e-35	1.88839e-33	1.88839e-33	TRUE
apobl	223.08	518.541	-1.2169	-1.37068	3.40652e-35	6.03223e-33	6.03223e-33	TRUE
hmgb2b	663.589	1084.71	-0.708948	-0.862728	6.33871e-35	1.09367e-32	1.09367e-32	TRUE
tfa	331.807	626.107	-0.916065	-1.06985	3.35089e-29	5.3686e-27	5.3686e-27	TRUE
h2afvl	1153.72	1593.26	-0.465689	-0.619469	3.93193e-29	6.15302e-27	6.15302e-27	TRUE
aldh9a1a	222.387	474.667	-1.09384	-1.24762	2.59619e-28	3.9704e-26	3.9704e-26	TRUE
gatm	690.576	1048.64	-0.602647	-0.756428	2.79837e-27	4.1845e-25	4.1845e-25	TRUE
fb06f03	352.386	624.155	-0.824748	-0.978528	2.33184e-25	3.3385e-23	3.3385e-23	TRUE
zgc:85717	310.607	570.912	-0.878178	-1.03196	2.82186e-25	3.9559e-23	3.9559e-23	TRUE
hsp90b1	50.0813	196.673	-1.97345	-2.12724	3.65243e-25	5.06746e-23	5.06746e-23	TRUE
fth1a	1079.81	1461.64	-0.436811	-0.590591	9.72585e-25	1.32213e-22	1.32213e-22	TRUE
zgc:123194	777.614	1118.18	-0.524026	-0.677807	2.85111e-24	3.83702e-22	3.83702e-22	TRUE
tmsb	223.897	448.224	-1.00138	-1.15517	4.42511e-24	5.89635e-22	5.89635e-22	TRUE
col1a1a	497.853	791.508	-0.668884	-0.822664	5.16295e-24	6.74592e-22	6.74592e-22	TRUE
ckbb	187.764	389.359	-1.05218	-1.20596	1.82152e-22	2.22855e-20	2.22855e-20	TRUE
hmgb1a	198.419	404.527	-1.02769	-1.18147	1.9531e-22	2.36801e-20	2.36801e-20	TRUE
zgc:112425	445.464	713.477	-0.679558	-0.833338	2.76628e-22	3.32398e-20	3.32398e-20	TRUE
tnni2b.2	121.115	295.365	-1.28612	-1.4399	3.47571e-22	4.13948e-20	4.13948e-20	TRUE
h3f3c	531.848	803.391	-0.595088	-0.748869	5.66441e-21	6.62884e-19	6.62884e-19	TRUE
hmgb2a	561.181	833.111	-0.570043	-0.723823	1.8649e-20	2.12694e-18	2.12694e-18	TRUE
ppib	595.944	871.086	-0.547638	-0.701419	2.30511e-20	2.6069e-18	2.6069e-18	TRUE
hmgb1b	189.209	378.299	-0.999546	-1.15333	2.7936e-20	3.13303e-18	3.13303e-18	TRUE
mdh1a	236.068	438.915	-0.894739	-1.04852	4.10101e-20	4.56127e-18	4.56127e-18	TRUE
hnrnpab	542.216	801.829	-0.564427	-0.718207	1.72846e-19	1.83162e-17	1.83162e-17	TRUE
and2	113.964	266.808	-1.22722	-1.381	4.20178e-19	4.38354e-17	4.38354e-17	TRUE
hnrnpa1	291.867	499.195	-0.774292	-0.928073	5.57802e-19	5.68705e-17	5.68705e-17	TRUE
tubb5	93.1535	235.964	-1.34088	-1.49467	6.60961e-19	6.63822e-17	6.63268e-17	TRUE
khdrbs1a	533.888	785.682	-0.557408	-0.711189	7.56633e-19	7.48733e-17	7.48733e-17	TRUE
stmn1b	41.2592	152.32	-1.88432	-2.0381	9.48246e-19	9.31496e-17	9.31496e-17	TRUE
zgc:56493	530.022	776.907	-0.55169	-0.70547	2.38495e-18	2.30911e-16	2.30911e-16	TRUE
marcksb	174.195	341.381	-0.97068	-1.12446	8.02778e-18	7.45088e-16	7.45088e-16	TRUE
zgc:123103	86.7278	218.543	-1.33335	-1.48713	9.79435e-18	9.02824e-16	9.02824e-16	TRUE
zgc:158409	299.505	498.746	-0.735725	-0.889506	1.06583e-17	9.7578e-16	9.7578e-16	TRUE
slc27a2	61.2869	179.655	-1.55158	-1.70536	1.59814e-17	1.45323e-15	1.45323e-15	TRUE
tuba1l	220.241	397.037	-0.85019	-1.00397	2.81514e-17	2.54269e-15	2.54269e-15	TRUE
tuba1l2	344.575	547.263	-0.667416	-0.821197	4.51334e-17	4.04937e-15	4.04937e-15	TRUE
cfhl4	40.2844	142.65	-1.82419	-1.97797	4.73376e-17	4.219e-15	4.219e-15	TRUE
ces2	98.4147	232.749	-1.24183	-1.39561	4.83201e-17	4.27824e-15	4.27824e-15	TRUE
cox4i1	681.357	931.553	-0.451227	-0.605007	6.38868e-17	5.58304e-15	5.58304e-15	TRUE
calm2b	359.379	561.165	-0.642919	-0.796699	1.40607e-16	1.19765e-14	1.19765e-14	TRUE
marcksl1	255.023	434.36	-0.768264	-0.922044	2.04163e-16	1.71726e-14	1.71726e-14	TRUE
mdkb	141.307	288.546	-1.02997	-1.18375	2.1829e-16	1.82469e-14	1.82469e-14	TRUE
ftcd	29.7484	117.363	-1.98009	-2.13387	8.94189e-16	7.2494e-14	7.2494e-14	TRUE
hsp47	231.409	399.579	-0.788036	-0.941816	9.37718e-16	7.55677e-14	7.55677e-14	TRUE
apoea	546.858	764.948	-0.484195	-0.637976	2.01479e-15	1.595e-13	1.595e-13	TRUE
and1	147.271	289.53	-0.975239	-1.12902	2.05389e-15	1.61645e-13	1.61645e-13	TRUE
ampd1	9.57411	74.0154	-2.95062	-3.1044	3.07123e-15	2.38917e-13	2.38917e-13	TRUE
crygm2d8	189.094	342.669	-0.857712	-1.01149	3.2352e-15	2.50226e-13	2.50226e-13	TRUE
calm3b	201.935	357.108	-0.822469	-0.97625	3.87244e-15	2.92783e-13	2.92783e-13	TRUE
grhprb	70.2136	180.058	-1.35864	-1.51242	4.09252e-15	3.07693e-13	3.07693e-13	TRUE
and3	150.628	290.212	-0.946117	-1.0999	5.97208e-15	4.46513e-13	4.46513e-13	TRUE
pcna	284.262	453.413	-0.673605	-0.827385	1.65509e-14	1.23062e-12	1.23062e-12	TRUE
LOC796447	10.6533	73.086	-2.77829	-2.93208	2.50461e-14	1.81221e-12	1.81221e-12	TRUE
rpn2	246.245	405.082	-0.71812	-0.8719	3.45106e-14	2.48366e-12	2.48366e-12	TRUE
zgc:77517	72.9996	177.203	-1.27944	-1.43322	4.9433e-14	3.51994e-12	3.51994e-12	TRUE
zgc:194131	86.9054	197.944	-1.18757	-1.34135	4.97927e-14	3.5269e-12	3.5269e-12	TRUE
zgc:77052	321.7	492.567	-0.614604	-0.768384	5.71783e-14	4.02882e-12	4.02882e-12	TRUE
zgc:92781	21.4415	93.3076	-2.12159	-2.27537	9.56317e-14	6.66845e-12	6.66845e-12	TRUE
pdia3	57.7146	152.287	-1.39978	-1.55356	1.45023e-13	1.00604e-11	1.00604e-11	TRUE
crygm2d5	46.552	135.922	-1.54586	-1.69964	1.76448e-13	1.21777e-11	1.21777e-11	TRUE
crygm2d13	93.0432	204.673	-1.13735	-1.29113	1.96998e-13	1.34579e-11	1.34579e-11	TRUE
anp32a	156.949	285.17	-0.861526	-1.01531	3.99149e-13	2.68587e-11	2.68587e-11	TRUE
pla2g12b	90.7314	195.358	-1.10645	-1.26023	9.60056e-13	6.36474e-11	6.36474e-11	TRUE
hspa5	132.518	251.407	-0.923836	-1.07762	1.07663e-12	7.10261e-11	7.10261e-11	TRUE
ptmaa	190.944	324.303	-0.764193	-0.917973	1.15225e-12	7.56437e-11	7.56437e-11	TRUE
tuba1	222.865	357.253	-0.680776	-0.834556	5.2748e-12	3.38039e-10	3.38039e-10	TRUE
nucks1a	94.5442	196.643	-1.05652	-1.2103	5.54136e-12	3.53439e-10	3.53439e-10	TRUE
mcoln1	29.9071	99.6491	-1.73637	-1.89015	6.61317e-12	4.19812e-10	4.19812e-10	TRUE
gpd1b	62.2456	149.766	-1.26667	-1.42045	1.24245e-11	7.85015e-10	7.85015e-10	TRUE
prps1a	166.595	282.498	-0.761896	-0.915676	3.81869e-11	2.36829e-09	2.36829e-09	TRUE
sncb	38.8586	110.675	-1.51002	-1.6638	3.8701e-11	2.38917e-09	2.38917e-09	TRUE
crygm2d4	77.4678	166.532	-1.10413	-1.25791	5.70228e-11	3.50417e-09	3.49948e-09	TRUE
fbp1b	100.475	196.004	-0.964047	-1.11783	7.59901e-11	4.60664e-09	4.60664e-09	TRUE
seta	253.407	382.647	-0.594558	-0.748338	1.04532e-10	6.25239e-09	6.25239e-09	TRUE
rbp4	386.549	533.903	-0.465926	-0.619707	1.05966e-10	6.31012e-09	6.31012e-09	TRUE
ins	19.3254	75.1001	-1.95832	-2.1121	2.16711e-10	1.27358e-08	1.27358e-08	TRUE
pmp22a	135.687	236.179	-0.799598	-0.953379	3.56992e-10	2.08887e-08	2.08887e-08	TRUE
vdac3	375.972	514.198	-0.451699	-0.605479	4.67507e-10	2.71194e-08	2.71194e-08	TRUE
mab21l1	20.2416	75.7066	-1.9031	-2.05688	5.62275e-10	3.24768e-08	3.24768e-08	TRUE
zc4h2	43.4104	112.336	-1.37171	-1.52549	5.6579e-10	3.25402e-08	3.25402e-08	TRUE
pdia4	24.0428	81.0806	-1.75375	-1.90753	7.22911e-10	4.13997e-08	4.13997e-08	TRUE
syncrip	173.179	280.011	-0.69322	-0.847	8.02407e-10	4.57576e-08	4.57576e-08	TRUE
calrl2	13.6321	61.517	-2.17398	-2.32776	1.05351e-09	5.98236e-08	5.98236e-08	TRUE
ssr4	262.401	383.271	-0.546592	-0.700372	1.11386e-09	6.29843e-08	6.29843e-08	TRUE
ywhaqb	207.82	318.813	-0.617376	-0.771156	1.41931e-09	7.95881e-08	7.95881e-08	TRUE
zgc:162825	3.57372	39.3068	-3.45928	-3.61306	1.61183e-09	9.00085e-08	9.00085e-08	TRUE
napg	13.9773	60.5811	-2.11578	-2.26956	1.80216e-09	1.00221e-07	1.00221e-07	TRUE
crybb1	162.601	263.761	-0.697895	-0.851675	2.00315e-09	1.10485e-07	1.10485e-07	TRUE
rbp1a	47.4401	114.34	-1.26915	-1.42293	2.28289e-09	1.254e-07	1.254e-07	TRUE
atp6v0ca	360.995	489.996	-0.440791	-0.594571	2.52572e-09	1.38175e-07	1.38175e-07	TRUE
gap43	32.9592	91.2654	-1.46939	-1.62317	2.82389e-09	1.53241e-07	1.53241e-07	TRUE
pfn2	160.86	260.696	-0.696563	-0.850343	2.85667e-09	1.54398e-07	1.54398e-07	TRUE
calr	23.2729	77.3493	-1.73274	-1.88652	3.16608e-09	1.70436e-07	1.70436e-07	TRUE
ctsd	167.394	267.889	-0.678388	-0.832168	3.88502e-09	2.07479e-07	2.07479e-07	TRUE
sumo3a	212.5	319.11	-0.586591	-0.740371	5.11405e-09	2.70964e-07	2.70964e-07	TRUE
hmgn3	54.0243	122.312	-1.17889	-1.33267	6.82219e-09	3.60051e-07	3.60051e-07	TRUE
si:ch211-51e12.7	144.955	237.292	-0.711058	-0.864839	7.81494e-09	4.07649e-07	4.07649e-07	TRUE
mat1a	117.797	202.213	-0.779573	-0.933353	1.26352e-08	6.51514e-07	6.51514e-07	TRUE
mab21l2	43.2417	104.513	-1.27319	-1.42697	1.39869e-08	7.13014e-07	7.13014e-07	TRUE
ndufa7	165.623	258.413	-0.641776	-0.795556	1.96002e-08	9.87939e-07	9.87939e-07	TRUE
sox4a	39.7616	97.7456	-1.29766	-1.45144	2.71755e-08	1.35958e-06	1.35958e-06	TRUE
plg	30.124	83.666	-1.47373	-1.62751	3.09998e-08	1.53947e-06	1.53579e-06	TRUE
calm2a	91.0413	166.394	-0.87001	-1.02379	3.31374e-08	1.63357e-06	1.63357e-06	TRUE
calm1a	84.6873	156.753	-0.888276	-1.04206	4.79989e-08	2.35755e-06	2.35755e-06	TRUE
c3a	68.4334	135.325	-0.983656	-1.13744	5.14929e-08	2.51997e-06	2.51997e-06	TRUE
nnt	103.302	180.33	-0.803771	-0.957552	5.21954e-08	2.5451e-06	2.5451e-06	TRUE
hp1bp3	108.698	185.356	-0.769973	-0.923754	6.56963e-08	3.18036e-06	3.18036e-06	TRUE
fgg	129.927	211.564	-0.703393	-0.857173	6.73158e-08	3.24708e-06	3.24708e-06	TRUE
cfh	20.2899	65.4695	-1.69006	-1.84384	7.09761e-08	3.41142e-06	3.41142e-06	TRUE
eif5a2	150.103	235.461	-0.649535	-0.803316	7.74951e-08	3.71149e-06	3.71149e-06	TRUE
stmn1a	64.4377	129.885	-1.01126	-1.16504	7.78179e-08	3.71373e-06	3.71373e-06	TRUE
cryba1l	168.052	256.281	-0.608819	-0.762599	8.18116e-08	3.87683e-06	3.87683e-06	TRUE
hdac1	173.355	262.316	-0.597576	-0.751357	8.99149e-08	4.23103e-06	4.23103e-06	TRUE
col10a1	4.6211	35.3761	-2.93647	-3.09025	1.02045e-07	4.76846e-06	4.76846e-06	TRUE
khdrbs1b	73.1715	140.35	-0.939675	-1.09346	1.05947e-07	4.93369e-06	4.93369e-06	TRUE
gpm6aa	64.1405	128.52	-1.00269	-1.15647	1.08526e-07	5.03636e-06	5.03636e-06	TRUE
cryba1b	91.7677	162.537	-0.82471	-0.97849	1.10968e-07	5.13198e-06	5.13198e-06	TRUE
sox11b	71.6177	136.064	-0.925897	-1.07968	1.51448e-07	6.95626e-06	6.95626e-06	TRUE
zgc:136410	62.6007	124.634	-0.993447	-1.14723	1.55479e-07	7.11712e-06	7.11712e-06	TRUE
pfn2l	100.599	172.677	-0.77946	-0.93324	1.61597e-07	7.37212e-06	7.37212e-06	TRUE
akr1a1a	29.5196	77.5574	-1.39359	-1.54737	1.95577e-07	8.8622e-06	8.8622e-06	TRUE
atic	171.763	256.505	-0.578568	-0.732348	2.01246e-07	9.08847e-06	9.08847e-06	TRUE
calrl	11.7121	48.6928	-2.05571	-2.20949	2.05602e-07	9.25416e-06	9.20525e-06	TRUE
zgc:77439	34.1335	85.7167	-1.32839	-1.48217	2.05883e-07	9.20525e-06	9.20525e-06	TRUE
myoz1b	171.527	255.772	-0.576423	-0.730203	2.538e-07	1.13101e-05	1.13101e-05	TRUE
zgc:86723	27.421	73.6969	-1.42632	-1.5801	2.72066e-07	1.2084e-05	1.2084e-05	TRUE
zgc:165347	31.7604	79.9523	-1.33191	-1.48569	3.24567e-07	1.43685e-05	1.43685e-05	TRUE
stm	8.5101	41.4662	-2.28469	-2.43847	3.34039e-07	1.47393e-05	1.47393e-05	TRUE
neurod	9.69507	43.6865	-2.17186	-2.32564	3.40412e-07	1.49227e-05	1.49227e-05	TRUE
mfap2	124.064	199.908	-0.688252	-0.842032	3.61827e-07	1.58099e-05	1.58099e-05	TRUE
zgc:66127	240.52	331.553	-0.463083	-0.616863	3.82573e-07	1.66086e-05	1.66086e-05	TRUE
gng3	21.9385	63.4122	-1.5313	-1.68508	3.93307e-07	1.70197e-05	1.69708e-05	TRUE
cbx5	125.371	200.75	-0.679196	-0.832977	3.93439e-07	1.69708e-05	1.69708e-05	TRUE
col2a1a	85.584	150.453	-0.8139	-0.96768	4.50161e-07	1.92938e-05	1.92938e-05	TRUE
adh8b	65.7607	125.1	-0.927784	-1.08156	4.63491e-07	1.98021e-05	1.98021e-05	TRUE
LOC799807	22.1157	64.3012	-1.53977	-1.69356	5.32742e-07	2.26888e-05	2.26888e-05	TRUE
cryba4	226.603	314.727	-0.473934	-0.627714	5.51228e-07	2.3402e-05	2.3402e-05	TRUE
rbb4	88.5503	153.742	-0.795942	-0.949723	6.1633e-07	2.60018e-05	2.60018e-05	TRUE
zgc:123190	54.1183	109.927	-1.02236	-1.17614	6.81517e-07	2.8662e-05	2.8662e-05	TRUE
crygm2d3	89.6718	154.426	-0.784189	-0.93797	6.83905e-07	2.86729e-05	2.86729e-05	TRUE
gpm6ab	33.5437	80.0868	-1.25552	-1.4093	7.78736e-07	3.23464e-05	3.22691e-05	TRUE
dap	105.178	173.845	-0.724969	-0.878749	7.79273e-07	3.22691e-05	3.22691e-05	TRUE
si:ch211-102c2.6	22.9533	63.3253	-1.46408	-1.61786	8.28797e-07	3.411e-05	3.40123e-05	TRUE
zgc:194937	12.6521	47.2544	-1.90107	-2.05485	9.28662e-07	3.79876e-05	3.79876e-05	TRUE
ranbp1	156.733	232.905	-0.571433	-0.725213	1.00712e-06	4.07022e-05	4.07022e-05	TRUE
crygm2d2	55.8371	109.129	-0.966739	-1.12052	1.10768e-06	4.46324e-05	4.46324e-05	TRUE
ywhabb	198.735	279.761	-0.493349	-0.647129	1.13813e-06	4.57221e-05	4.57221e-05	TRUE
gart	67.5037	125.498	-0.894626	-1.04841	1.14167e-06	4.5728e-05	4.5728e-05	TRUE
hmp19	25.2787	67.0676	-1.40769	-1.56147	1.24981e-06	4.9763e-05	4.9763e-05	TRUE
crygm2d10	232.381	317.435	-0.449969	-0.603749	1.31273e-06	5.20373e-05	5.19608e-05	TRUE
tkt	232.882	317.952	-0.44921	-0.60299	1.31273e-06	5.20373e-05	5.19608e-05	TRUE
ier5l	34.2763	80.1791	-1.22601	-1.3798	1.43306e-06	5.65576e-05	5.65576e-05	TRUE
rcc2	44.4802	93.6456	-1.07405	-1.22783	1.54354e-06	6.05626e-05	6.05626e-05	TRUE
fkbp3	176.337	253.516	-0.523742	-0.677522	1.623e-06	6.34953e-05	6.34953e-05	TRUE
sumo3b	79.6303	138.455	-0.798028	-0.951808	1.82547e-06	7.12093e-05	7.12093e-05	TRUE
cd81	138.443	208.896	-0.593493	-0.747273	2.0916e-06	8.08874e-05	8.08874e-05	TRUE
cryba2a	46.7522	95.996	-1.03794	-1.19172	2.12575e-06	8.19725e-05	8.19725e-05	TRUE
cat	14.7557	48.4795	-1.7161	-1.86988	2.1893e-06	8.39418e-05	8.39418e-05	TRUE
zgc:92707	109.791	174.607	-0.669352	-0.823132	2.4071e-06	9.17697e-05	9.17697e-05	TRUE
ywhah	43.8668	91.8033	-1.06542	-1.2192	2.61421e-06	9.8826e-05	9.8826e-05	TRUE
ambpl	98.79	160.443	-0.699624	-0.853404	2.76172e-06	0.00010411	0.00010411	TRUE
sox11a	30.5189	72.7929	-1.25409	-1.40788	2.8558e-06	0.000107356	0.000106903	TRUE
canx	67.2741	122.934	-0.869761	-1.02354	2.85964e-06	0.000107201	0.000106903	TRUE
vtna	9.38599	39.4185	-2.07029	-2.22407	2.85965e-06	0.000106903	0.000106903	TRUE
cp	19.4769	56.1152	-1.52663	-1.68041	2.97735e-06	0.000110995	0.000110995	TRUE
fgb	131.087	198.969	-0.602019	-0.755799	3.40653e-06	0.000126644	0.000126644	TRUE
mccc2	31.7246	73.9816	-1.22156	-1.37534	3.52513e-06	0.000130692	0.000130692	TRUE
LOC569000	41.1598	87.7424	-1.09204	-1.24582	3.72726e-06	0.000137806	0.000137806	TRUE
zgc:63938	20.9373	57.0724	-1.44672	-1.6005	4.06082e-06	0.000148507	0.000148507	TRUE
hdlbp	165.333	236.764	-0.518075	-0.671855	4.12898e-06	0.00015059	0.00015059	TRUE
adka	32.3358	74.1605	-1.19752	-1.3513	4.32945e-06	0.000157051	0.000157051	TRUE
myhz1.2	89.1828	147.101	-0.72197	-0.87575	4.82518e-06	0.000174563	0.000174563	TRUE
atp6v1g1	122.581	186.12	-0.602498	-0.756278	4.87332e-06	0.000175832	0.000175832	TRUE
id2a	67.5734	120.763	-0.837651	-0.991432	5.21604e-06	0.000187193	0.000187193	TRUE
top1l	41.2173	86.3682	-1.06725	-1.22103	5.30508e-06	0.000189882	0.000189882	TRUE
hnrnpu	82.9069	138.187	-0.737058	-0.890838	5.77331e-06	0.000205548	0.000205548	TRUE
stmn2b	44.4034	90.4129	-1.02586	-1.17964	6.17628e-06	0.000218164	0.000218164	TRUE
mthfd1l	32.7813	73.2286	-1.15953	-1.31331	6.33252e-06	0.000223097	0.000223097	TRUE
sardh	16.9692	49.9024	-1.55619	-1.70997	6.90838e-06	0.000242749	0.000242749	TRUE
polr2f	67.5973	119.669	-0.824012	-0.977792	7.02028e-06	0.0002454	0.0002454	TRUE
atp2a1l	159.993	227.881	-0.510272	-0.664052	7.10921e-06	0.000247865	0.000247865	TRUE
vtnb	33.415	74.1077	-1.14913	-1.30291	7.69199e-06	0.00026749	0.00026749	TRUE
defbl1	21.0351	57.3748	-1.44762	-1.6014	8.30924e-06	0.00028747	0.00028747	TRUE
rbm4.3	169.946	237.715	-0.484157	-0.637937	9.5142e-06	0.000327474	0.000327474	TRUE
fxyd6l	94.5874	151.294	-0.677635	-0.831415	9.65847e-06	0.000330747	0.000330747	TRUE
fahd2a	65.0244	115.871	-0.833466	-0.987247	1.01898e-05	0.000348055	0.000348055	TRUE
kpna2	92.9143	148.258	-0.674137	-0.827918	1.0612e-05	0.000359737	0.000359737	TRUE
nap1l1	151.727	216.097	-0.510201	-0.663982	1.10655e-05	0.000374168	0.000374168	TRUE
zgc:171792	11.3678	40.9586	-1.84921	-2.00299	1.15443e-05	0.000388407	0.000388407	TRUE
zgc:153426	21.9368	56.6817	-1.36953	-1.52331	1.25828e-05	0.000421242	0.000421242	TRUE
si:ch211-220f13.1	15.2901	46.0134	-1.58946	-1.74324	1.26182e-05	0.00042138	0.00042138	TRUE
rcn3	23.241	58.2233	-1.32492	-1.4787	1.37985e-05	0.000457391	0.000457391	TRUE
fga	117.976	176.268	-0.579277	-0.733058	1.46193e-05	0.000481042	0.000481042	TRUE
crygm2d16	17.2177	49.4444	-1.52191	-1.6757	1.46789e-05	0.000481827	0.000481695	TRUE
rrm2	55.3004	101.318	-0.873529	-1.02731	1.47107e-05	0.000481695	0.000481695	TRUE
mmp2	56.9704	102.573	-0.848367	-1.00215	1.65208e-05	0.000537044	0.000537044	TRUE
sec61al1	151.971	214.717	-0.49864	-0.652421	1.702e-05	0.000550613	0.000550613	TRUE
stmn2a	21.2052	55.5974	-1.3906	-1.54438	1.89862e-05	0.000612747	0.000612747	TRUE
ccnd1	38.0729	78.4649	-1.04328	-1.19706	1.90351e-05	0.000612856	0.000612856	TRUE
crygm2d1	155.471	218.756	-0.492677	-0.646457	2.07577e-05	0.000666722	0.000666722	TRUE
pygl	14.8578	44.4482	-1.5809	-1.73468	2.22538e-05	0.000713076	0.000713076	TRUE
meis2a	56.3972	101.399	-0.846348	-1.00013	2.24685e-05	0.000718245	0.000717343	TRUE
fdps	51.7737	95.8563	-0.888654	-1.04243	2.26351e-05	0.00072015	0.00072015	TRUE
ddt	76.8245	126.097	-0.714896	-0.868676	2.28643e-05	0.000724017	0.000724017	TRUE
ctsba	142.792	202.972	-0.507366	-0.661146	2.52739e-05	0.000798442	0.000798442	TRUE
p4hb	52.9969	96.0276	-0.857541	-1.01132	2.56734e-05	0.000809164	0.000809164	TRUE
serpinc1	16.1472	46.6224	-1.52974	-1.68352	2.66776e-05	0.000837868	0.000836892	TRUE
zgc:153593	16.3648	46.5421	-1.50794	-1.66172	2.66776e-05	0.000837868	0.000836892	TRUE
calua	32.4882	69.8913	-1.1052	-1.25898	2.80086e-05	0.000876603	0.000876603	TRUE
arl6ip1	89.0115	140.968	-0.663304	-0.817084	3.07666e-05	0.000954049	0.000954049	TRUE
kdelr2	51.5493	94.1368	-0.868806	-1.02259	3.09316e-05	0.00095696	0.00095696	TRUE
rrm1	77.3385	126.614	-0.711178	-0.864959	3.2765e-05	0.00100904	0.00100904	TRUE
fscn1	49.193	91.2121	-0.890772	-1.04455	3.311e-05	0.00101734	0.00101734	TRUE
crygmxl2	31.0811	67.8132	-1.12553	-1.27931	3.4019e-05	0.00104052	0.00104052	TRUE
brp44	147.745	206.181	-0.480802	-0.634582	3.99876e-05	0.00120662	0.00120662	TRUE
her6	32.8936	68.1549	-1.05101	-1.20479	4.02523e-05	0.00121189	0.00121189	TRUE
lipf	30.9883	66.342	-1.0982	-1.25198	4.07895e-05	0.00122532	0.00122532	TRUE
f2	46.3661	87.8215	-0.921504	-1.07528	4.28839e-05	0.00128252	0.00128252	TRUE
mbd3b	18.7207	48.3815	-1.36982	-1.5236	4.58555e-05	0.00136834	0.00136834	TRUE
si:ch73-46j18.5	23.8637	55.3074	-1.21265	-1.36644	4.63289e-05	0.00137941	0.00137941	TRUE
zgc:162402	67.6496	112.937	-0.739365	-0.893145	5.24366e-05	0.00154418	0.00154418	TRUE
hn1l	77.7573	124.452	-0.678539	-0.83232	5.57468e-05	0.00163451	0.00163451	TRUE
zgc:77767	138.964	194.336	-0.483842	-0.637622	5.96105e-05	0.00172896	0.00172576	TRUE
rhoaa	54.3114	96.1174	-0.823543	-0.977323	5.97802e-05	0.00172644	0.00172576	TRUE
ssr3	57.4306	99.6112	-0.794488	-0.948269	6.14519e-05	0.00176714	0.00176288	TRUE
crabp1a	9.51258	33.1554	-1.80134	-1.95512	6.15658e-05	0.00176476	0.00176288	TRUE
tuba2	9.44151	33.9796	-1.84758	-2.00136	6.15658e-05	0.00176476	0.00176288	TRUE
atp6v0cb	44.2434	83.3386	-0.913523	-1.0673	6.19573e-05	0.00177032	0.00177032	TRUE
crx	3.79246	22.0118	-2.53707	-2.69085	6.2687e-05	0.00178738	0.00178738	TRUE
impdh1b	63.1411	106.25	-0.750812	-0.904592	8.365e-05	0.00235023	0.00235023	TRUE
psma3	159.269	216.908	-0.445618	-0.599398	8.40337e-05	0.0023512	0.0023512	TRUE
sara2	55.9409	96.0619	-0.780061	-0.933841	8.95904e-05	0.00249629	0.00249629	TRUE
tpm4a	122.42	174.339	-0.510056	-0.663836	9.54877e-05	0.00264964	0.00264964	TRUE
txndc9	62.137	104.076	-0.744113	-0.897893	0.000100265	0.00277076	0.0027655	TRUE
si:ch211-133n4.4	27.1955	59.7357	-1.13523	-1.28901	0.00010028	0.0027655	0.0027655	TRUE
gnmt	46.1864	84.2286	-0.866842	-1.02062	0.000109096	0.00300248	0.00300248	TRUE
zgc:153704	8.67382	31.3353	-1.85305	-2.00683	0.000109372	0.00300393	0.00300393	TRUE
snap25a	15.7995	42.5405	-1.42896	-1.58274	0.000113841	0.0031203	0.0031203	TRUE
nucks1b	32.4221	65.5511	-1.01564	-1.16942	0.00011672	0.00319271	0.00319271	TRUE
sfrp2	6.56576	27.0386	-2.04199	-2.19577	0.000117878	0.00321785	0.00321785	TRUE
hapln1a	22.1571	52.4278	-1.24256	-1.39634	0.000118132	0.00321825	0.00321825	TRUE
cyp2aa8	30.7741	63.2736	-1.03989	-1.19367	0.000118731	0.00322803	0.00322803	TRUE
acsf2	26.7898	57.2831	-1.09643	-1.25021	0.00012109	0.00328553	0.00328553	TRUE
col9a2	40.7747	75.7865	-0.894267	-1.04805	0.00013472	0.00364068	0.00364068	TRUE
ube2e3	130.539	181.066	-0.472035	-0.625815	0.000142005	0.0038222	0.0038222	TRUE
pvalb8	54.2804	93.0128	-0.776998	-0.930778	0.000143539	0.00385578	0.00385578	TRUE
nqo1	27.9789	58.1935	-1.05652	-1.2103	0.000144451	0.00387254	0.00387254	TRUE
dcxr	23.3103	53.7157	-1.20438	-1.35816	0.000146068	0.00390811	0.00390811	TRUE
serpinf1	9.73633	31.5228	-1.69495	-1.84873	0.000164462	0.00434839	0.00434839	TRUE
c9	85.6126	129.311	-0.59495	-0.74873	0.000168054	0.00443466	0.00443466	TRUE
tp53	89.8627	134.294	-0.579601	-0.733381	0.00017208	0.00453201	0.00453201	TRUE
anp32e	72.5202	114.705	-0.661473	-0.815254	0.000179302	0.00470379	0.00470379	TRUE
tmeff1	63.3338	103.076	-0.702661	-0.856441	0.00018982	0.00497005	0.00496674	TRUE
ppa1	123.352	172.726	-0.485704	-0.639485	0.000190063	0.00496674	0.00496674	TRUE
cdc42	119.015	167.313	-0.491406	-0.645186	0.00019378	0.00505405	0.00505405	TRUE
fstl1b	31.6152	63.4007	-1.00388	-1.15766	0.000197847	0.00514019	0.00514019	TRUE
hadhb	46.1694	82.7183	-0.84127	-0.99505	0.000200054	0.00518752	0.00518102	TRUE
si:ch211-251b21.1	133.475	183.345	-0.457991	-0.611772	0.000200188	0.00518102	0.00518102	TRUE
her9	41.9796	75.9392	-0.855156	-1.00894	0.0002086	0.00538836	0.00538717	TRUE
cdk1	58.1134	96.3901	-0.730014	-0.883794	0.000211913	0.0054426	0.0054426	TRUE
crygm2d12	30.5227	61.4265	-1.00898	-1.16276	0.000237434	0.00602902	0.00602902	TRUE
msrb2	18.7644	44.1601	-1.23475	-1.38853	0.000239198	0.00606237	0.00606237	TRUE
rhoac	87.0697	130.902	-0.588244	-0.742025	0.000242976	0.00614657	0.00614657	TRUE
rtn1b	28.2287	58.7468	-1.05735	-1.21113	0.000244079	0.00616288	0.00616288	TRUE
vsx1	1.81844	16.0554	-3.14229	-3.29607	0.000250049	0.00629001	0.00629001	TRUE
chrac1	22.657	50.7283	-1.16283	-1.31661	0.000252582	0.00633006	0.00633006	TRUE
crygm2d7	46.3724	81.8231	-0.819242	-0.973022	0.000269534	0.00671738	0.00671738	TRUE
ppp1r14ba	12.8582	35.118	-1.44952	-1.6033	0.000270268	0.00672322	0.00672322	TRUE
ccna2	49.2123	84.1556	-0.77404	-0.927821	0.000278689	0.00691993	0.00691125	TRUE
mllt11	29.527	59.2957	-1.00589	-1.15967	0.00028609	0.00707758	0.00707758	TRUE
pc	8.46605	29.7385	-1.81257	-1.96635	0.000288189	0.00711641	0.00711641	TRUE
tnnt2e	53.2823	89.4515	-0.747449	-0.90123	0.000305411	0.00751411	0.00751411	TRUE
tmem59l	14.7388	38.071	-1.36907	-1.52285	0.000307277	0.00754622	0.00754622	TRUE
ldb1b	42.3979	75.4919	-0.832329	-0.986109	0.000318197	0.00780017	0.00780017	TRUE
appb	28.4587	57.0765	-1.00403	-1.15781	0.00034612	0.00843855	0.00843855	TRUE
agxt2l1	5.56921	23.2019	-2.0587	-2.21248	0.000349209	0.00849846	0.00849846	TRUE
lmnb1	78.8057	118.995	-0.594529	-0.748309	0.000353241	0.00858108	0.00857841	TRUE
anxa4	43.8911	76.8539	-0.80819	-0.96197	0.000354406	0.00858613	0.00857841	TRUE
cbx1a	43.5946	76.3076	-0.807677	-0.961458	0.000354406	0.00858613	0.00857841	TRUE
zgc:111986	26.7626	54.3033	-1.02082	-1.1746	0.000360025	0.00866766	0.00866766	TRUE
crygm2d15	3.4965	19.5022	-2.47965	-2.63343	0.000362336	0.00869995	0.00869219	TRUE
neurod6b	3.84368	19.9806	-2.37804	-2.53182	0.000362336	0.00869995	0.00869219	TRUE
pdip5	38.1682	70.7613	-0.890589	-1.04437	0.000366168	0.0087685	0.0087685	TRUE
elavl4	10.1072	31.1378	-1.62328	-1.77706	0.000367166	0.00877676	0.00877676	TRUE
ube2i2	52.1048	87.1462	-0.742021	-0.895802	0.000368886	0.00880225	0.00880225	TRUE
zgc:92744	111.438	155.007	-0.476092	-0.629872	0.000377014	0.00898027	0.00898027	TRUE
chd4a	29.9341	58.28	-0.961211	-1.11499	0.000402988	0.00954827	0.00952176	TRUE
apex1	53.1986	88.8674	-0.740266	-0.894046	0.000403992	0.0095301	0.00952176	TRUE
atp1b3a	53.3474	88.6605	-0.732874	-0.886654	0.000403992	0.0095301	0.00952176	TRUE
mapre1b	63.8446	100.09	-0.648661	-0.802442	0.000419719	0.00984073	0.00984073	TRUE
rab2a	77.301	116.052	-0.586212	-0.739993	0.000422133	0.00988011	0.00988011	TRUE
alas2	97.136	139.544	-0.522642	-0.676422	0.000435239	0.0101516	0.0101516	TRUE
sox2	19.9369	44.5064	-1.15857	-1.31235	0.000437206	0.0101798	0.0101798	TRUE
dpysl2b	23.2836	50.9202	-1.12892	-1.2827	0.000441999	0.0102736	0.0102736	TRUE
hand2	8.97263	28.7711	-1.68102	-1.8348	0.000464085	0.0107684	0.0107684	TRUE
acat1	35.97	65.1097	-0.856078	-1.00986	0.000476492	0.0110088	0.0109994	TRUE
dcn	35.5427	65.2061	-0.875454	-1.02923	0.000476492	0.0110088	0.0109994	TRUE
mthfd1b	43.2122	75.5144	-0.805313	-0.959093	0.000478342	0.0110232	0.0110232	TRUE
otx2	11.9262	32.9775	-1.46735	-1.62113	0.000493728	0.0113389	0.0113389	TRUE
srsf1a	127.43	172.733	-0.438839	-0.592619	0.000512612	0.0117126	0.0117126	TRUE
ywhaqa	96.9343	137.678	-0.506219	-0.659999	0.000514659	0.0117196	0.0117136	TRUE
slc13a2	33.9564	62.8821	-0.888966	-1.04275	0.000515267	0.0117136	0.0117136	TRUE
flot2a	73.3058	111.002	-0.598586	-0.752367	0.000524516	0.0119038	0.0119038	TRUE
dpysl3	20.6903	45.9613	-1.15147	-1.30525	0.000530637	0.0120224	0.0120224	TRUE
itm2ba	81.8182	120.305	-0.556203	-0.709983	0.000542582	0.0122518	0.0122518	TRUE
ube2na	60.1675	95.3251	-0.663872	-0.817652	0.000560908	0.0126444	0.0126444	TRUE
psat1	78.8491	116.449	-0.562532	-0.716312	0.000571022	0.0128509	0.0128509	TRUE
dut	111.256	153.203	-0.461561	-0.615342	0.000573163	0.0128775	0.0128775	TRUE
sdcbp	86.4858	125.208	-0.533792	-0.687572	0.000581194	0.0130362	0.0130362	TRUE
txnl4a	42.3481	73.9667	-0.804579	-0.958359	0.000582365	0.0130407	0.0130407	TRUE
ing4	32.4726	61.0346	-0.910404	-1.06418	0.000618919	0.0138133	0.0138133	TRUE
manf	21.8865	46.1322	-1.07573	-1.22951	0.000638543	0.0141573	0.0141573	TRUE
myl6	43.2235	74.4507	-0.78447	-0.93825	0.000643107	0.0142117	0.0141929	TRUE
elavl1	52.8436	85.2925	-0.69069	-0.84447	0.000643311	0.0141929	0.0141929	TRUE
max	46.2929	78.2527	-0.75735	-0.91113	0.00064534	0.0142144	0.0142144	TRUE
erh	115.41	157.606	-0.449554	-0.603335	0.000681136	0.0148811	0.0148811	TRUE
cst3	28.2561	55.058	-0.96239	-1.11617	0.000686498	0.0149739	0.0149739	TRUE
flot1b	85.9028	123.505	-0.523792	-0.677573	0.000691596	0.0150607	0.0150607	TRUE
tcea1	53.4151	86.631	-0.697636	-0.851416	0.000699682	0.0152121	0.0152121	TRUE
lmo4b	14.2099	36.0309	-1.34234	-1.49612	0.000708021	0.0153686	0.0153686	TRUE
chtopa	47.1914	79.1224	-0.745562	-0.899343	0.00071058	0.0153993	0.0153993	TRUE
st13	67.3207	103.281	-0.617453	-0.771233	0.000732664	0.0158524	0.0158524	TRUE
oxct1b	8.06046	27.6635	-1.77905	-1.93283	0.000742993	0.0160501	0.0160501	TRUE
atp6v1e1b	64.34	99.9031	-0.634814	-0.788594	0.000754845	0.0162669	0.0162539	TRUE
isca1	64.2744	99.6094	-0.632038	-0.785818	0.000754845	0.0162669	0.0162539	TRUE
atp1b1a	54.4219	87.2576	-0.681093	-0.834874	0.000760119	0.0163414	0.0163355	TRUE
islr2	22.2965	47.8279	-1.10104	-1.25482	0.000762276	0.0163485	0.0163355	TRUE
slc39a7	22.6582	47.3217	-1.06247	-1.21625	0.000762276	0.0163485	0.0163355	TRUE
otpb	11.9977	31.2885	-1.38287	-1.53665	0.000769623	0.0164276	0.0164146	TRUE
zgc:110540	11.0892	31.388	-1.50106	-1.65484	0.000769623	0.0164276	0.0164146	TRUE
calub	18.8782	41.5983	-1.1398	-1.29358	0.000781494	0.0165889	0.0165712	TRUE
ephb2b	61.5714	95.4379	-0.632302	-0.786082	0.000782825	0.016591	0.0165712	TRUE
msna	42.4187	72.8357	-0.779945	-0.933726	0.000783123	0.0165712	0.0165712	TRUE
sfpq	114.733	155.52	-0.43882	-0.5926	0.000798339	0.0167876	0.0167876	TRUE
hnrnph1l	101.797	141.184	-0.471882	-0.625662	0.000821571	0.0172491	0.0172299	TRUE
ssrp1a	37.7343	66.7168	-0.822174	-0.975954	0.000821933	0.0172299	0.0172299	TRUE
crygm2d6	7.25279	25.2242	-1.7982	-1.95198	0.000824993	0.0172671	0.0172671	TRUE
hadhab	27.4036	53.5405	-0.966265	-1.12005	0.000837188	0.017468	0.017468	TRUE
pnrc2	93.032	132.268	-0.507665	-0.661445	0.000850039	0.0177087	0.0177087	TRUE
calm1b	41.006	71.1989	-0.79602	-0.9498	0.000942755	0.0196099	0.0196099	TRUE
LOC799208	5.5535	21.3651	-1.94379	-2.09757	0.000994943	0.0206158	0.0205999	TRUE
zgc:194768	5.97358	21.1408	-1.82336	-1.97714	0.000994943	0.0206158	0.0205999	TRUE
sucla2	115.025	155.307	-0.433175	-0.586956	0.00101486	0.0209478	0.0209478	TRUE
hao1	111.893	151.502	-0.437217	-0.590997	0.00104978	0.0216354	0.0216354	TRUE
meis2b	24.43	49.4604	-1.01762	-1.1714	0.00106268	0.0218678	0.02179	TRUE
serpina1l	89.8469	126.525	-0.493882	-0.647662	0.00106434	0.0218187	0.02179	TRUE
zgc:91910	89.7208	126.304	-0.493386	-0.647166	0.00106434	0.0218187	0.02179	TRUE
hoga1	14.4711	35.4813	-1.29388	-1.44766	0.00106538	0.02179	0.02179	TRUE
rad21	98.8673	136.516	-0.465505	-0.619285	0.00108125	0.0220812	0.0220812	TRUE
safb	52.9965	83.9163	-0.663054	-0.816834	0.00110594	0.0225171	0.0225171	TRUE
tspan7	66.3507	100.293	-0.596037	-0.749818	0.00111231	0.0226126	0.0226126	TRUE
ucp1	20.1776	43.0439	-1.09305	-1.24683	0.00111859	0.0226717	0.0226717	TRUE
slc43a2b	99.6496	137.623	-0.465786	-0.619566	0.00113264	0.022922	0.022922	TRUE
hnrnpa0a	86.6973	122.555	-0.49937	-0.653151	0.00114017	0.0230396	0.0230396	TRUE
aif1l	18.178	40.4802	-1.15502	-1.3088	0.00114624	0.0231276	0.0231276	TRUE
hsdl2	63.0445	96.0761	-0.607807	-0.761587	0.0011583	0.023301	0.023301	TRUE
pbx3b	8.0238	26.6183	-1.73006	-1.88384	0.00118211	0.0237091	0.0237007	TRUE
neurod4	25.948	50.799	-0.969177	-1.12296	0.00124207	0.024764	0.024764	TRUE
si:dkey-238c7.16	19.5852	41.5644	-1.08558	-1.23936	0.00136406	0.0270561	0.0270362	TRUE
zgc:73290	19.5861	41.0391	-1.06717	-1.22095	0.00136406	0.0270561	0.0270362	TRUE
nasp	42.1831	71.0882	-0.752945	-0.906725	0.00138989	0.0275076	0.0275076	TRUE
ppp1caa	82.3766	117.763	-0.51558	-0.66936	0.00142532	0.0280848	0.0280848	TRUE
dnaja2l	52.8049	82.0283	-0.63545	-0.78923	0.00144205	0.028373	0.028373	TRUE
echs1	37.2831	64.1326	-0.782536	-0.936316	0.00149944	0.0293306	0.0293306	TRUE
c8b	12.2045	31.4865	-1.36732	-1.5211	0.00152314	0.0297294	0.0297079	TRUE
si:dkey-39n1.2	12.8299	31.186	-1.28139	-1.43517	0.00152314	0.0297294	0.0297079	TRUE
map1lc3b	43.0909	71.4477	-0.729504	-0.883285	0.00152536	0.0297081	0.0297081	TRUE
gabarapl2	53.8711	83.0641	-0.624714	-0.778494	0.00155281	0.0301555	0.0301376	TRUE
s100t	14.0859	34.6936	-1.30042	-1.4542	0.00159315	0.0308497	0.0308497	TRUE
gdi1	20.4164	42.1673	-1.0464	-1.20018	0.00161022	0.0310909	0.0310573	TRUE
arpp19b	57.3441	88.6063	-0.627764	-0.781545	0.00161079	0.0310573	0.0310573	TRUE
h2afy2	47.4864	76.5627	-0.689127	-0.842908	0.00162597	0.0313051	0.0313051	TRUE
si:ch211-284e20.8	9.10796	27.0958	-1.57287	-1.72665	0.00163283	0.0313923	0.0313923	TRUE
zgc:73264	18.3921	39.1368	-1.08944	-1.24322	0.00167084	0.0320316	0.0320316	TRUE
hmga2	30.4782	55.9062	-0.875231	-1.02901	0.00171178	0.0327	0.0326768	TRUE
lum	30.4149	55.7791	-0.874946	-1.02873	0.00171178	0.0327	0.0326768	TRUE
si:ch211-261n11.2	90.44	125.449	-0.472068	-0.625848	0.00171487	0.0326894	0.0326894	TRUE
psmd7	74.8872	107.117	-0.516396	-0.670177	0.00180506	0.034263	0.0342361	TRUE
si:dkey-28b4.7	45.4185	73.4723	-0.69392	-0.847701	0.00180619	0.0342361	0.0342361	TRUE
mcm5	39.11	66.3456	-0.762463	-0.916244	0.00182817	0.0346041	0.0346041	TRUE
dnajb11	11.8488	29.161	-1.2993	-1.45308	0.00183204	0.0346287	0.0346287	TRUE
zgc:158288	42.199	70.247	-0.735228	-0.889008	0.00183792	0.034691	0.034691	TRUE
hnrpr	28.1154	52.4808	-0.900429	-1.05421	0.00184864	0.0348446	0.0348109	TRUE
slc1a2b	59.2871	90.8292	-0.615438	-0.769218	0.00185894	0.0348921	0.0348921	TRUE
nt5dc2	52.3761	81.1266	-0.631266	-0.785047	0.00187318	0.0351105	0.0351105	TRUE
glula	79.2463	112.495	-0.505445	-0.659226	0.0018985	0.0354861	0.0354861	TRUE
sae1	67.4131	99.6771	-0.564233	-0.718013	0.0019112	0.035674	0.0356655	TRUE
hao2	13.3338	32.6769	-1.29318	-1.44696	0.00191339	0.0356655	0.0356655	TRUE
serinc1	56.7384	86.2811	-0.604719	-0.758499	0.00192726	0.0358742	0.0358742	TRUE
tardbp	88.3602	122.108	-0.466689	-0.620469	0.001931	0.0358942	0.0358942	TRUE
cnn3b	19.2993	40.4866	-1.0689	-1.22268	0.00196962	0.0365617	0.0365476	TRUE
elof1	93.757	128.504	-0.454815	-0.608595	0.00197158	0.0365476	0.0365476	TRUE
lgmn	37.1949	63.4643	-0.77084	-0.924621	0.00201171	0.0371889	0.0371889	TRUE
cd82a	50.6066	79.1885	-0.645965	-0.799746	0.00207727	0.0382958	0.0382958	TRUE
atg12	24.3607	47.6517	-0.967972	-1.12175	0.00209382	0.0384955	0.0384955	TRUE
tra2a	65.4208	96.0871	-0.554593	-0.708374	0.00213552	0.0391551	0.0391551	TRUE
shmt2	32.8069	57.7674	-0.816256	-0.970037	0.00216124	0.0395727	0.0395727	TRUE
pou3f1	22.014	44.2664	-1.00779	-1.16157	0.00219514	0.0399759	0.0399759	TRUE
chaf1a	35.4651	60.8572	-0.779028	-0.932808	0.00222559	0.040421	0.040421	TRUE
tmed9	51.3807	80.2402	-0.643099	-0.796879	0.00224756	0.0407651	0.0407651	TRUE
caspxa	0.000247653	10.1258	-15.3194	-15.4731	0.00227184	0.04115	0.04115	TRUE
syf2	48.8426	76.3776	-0.64501	-0.79879	0.00230174	0.0416355	0.0416355	TRUE
zgc:114181	83.5386	116.769	-0.483142	-0.636923	0.00231384	0.0417981	0.0417981	TRUE
sh3bgrl3	16.9977	36.5633	-1.10506	-1.25884	0.00239827	0.0431784	0.0431496	TRUE
vat1	16.8114	36.5664	-1.12108	-1.27486	0.00239827	0.0431784	0.0431496	TRUE
ndrg3a	25.5169	48.7386	-0.933612	-1.08739	0.00241005	0.0433036	0.0433036	TRUE
acsl5	6.40866	21.4397	-1.74219	-1.89597	0.00243001	0.0435751	0.0435461	TRUE
barx1	6.52003	21.7239	-1.73633	-1.89011	0.00243001	0.0435751	0.0435461	TRUE
atp6v1d	49.9391	77.1354	-0.627223	-0.781004	0.00248844	0.0445337	0.0445337	TRUE
ubap2	31.7093	55.1323	-0.797992	-0.951772	0.00261854	0.0464299	0.0464299	TRUE
fkbp4	58.9988	87.2737	-0.564861	-0.718642	0.00282395	0.0494209	0.0492653	TRUE
hyou1	19.4715	39.9816	-1.03797	-1.19175	0.00282603	0.0493292	0.0492653	TRUE
nr2f2	19.0525	39.7345	-1.06041	-1.21419	0.00282603	0.0493292	0.0492653	TRUE
sepp1b	19.7633	39.7943	-1.00974	-1.16352	0.00282603	0.0493292	0.0492653	TRUE
hexim1	29.2504	52.4753	-0.843182	-0.996963	0.00285134	0.0496421	0.0495966	TRUE
pnp4a	13.7496	31.4786	-1.19498	-1.34876	0.00285978	0.0496285	0.0495966	TRUE
zgc:114164	13.0499	31.0156	-1.24896	-1.40274	0.00285978	0.0496285	0.0495966	TRUE
pgam1a	44.9241	70.6242	-0.652673	-0.806453	0.00286997	0.0497092	0.0497092	TRUE
hes6	51.3137	79.0362	-0.62317	-0.77695	0.00289662	0.0501062	0.0501062	TRUE
uchl5	24.4467	46.6489	-0.932203	-1.08598	0.00291551	0.0503683	0.0503683	TRUE
smc3	32.2833	56.9773	-0.819599	-0.97338	0.00292007	0.0503824	0.0503824	TRUE
cdca7	35.6091	59.3253	-0.736402	-0.890182	0.00298651	0.0514299	0.051397	TRUE
fkbp9	35.2553	59.8582	-0.763709	-0.917489	0.00298651	0.0514299	0.051397	TRUE
cd99l2	22.5694	43.4117	-0.943716	-1.0975	0.00308778	0.0530043	0.0530043	TRUE
top2a	27.5207	49.3914	-0.843743	-0.997523	0.0031196	0.0534142	0.0534142	TRUE
fen1	30.8892	53.6075	-0.795332	-0.949113	0.00318273	0.0542879	0.0542879	TRUE
pgrmc1	36.0019	60.0997	-0.739285	-0.893065	0.00326911	0.0556203	0.0556203	TRUE
twist1a	20.2416	40.6167	-1.00475	-1.15853	0.00327631	0.0556724	0.0556724	TRUE
comtd1	10.1197	27.2676	-1.43002	-1.5838	0.0033288	0.0564219	0.0563349	TRUE
lmo3	10.2161	27.8802	-1.4484	-1.60218	0.0033288	0.0564219	0.0563349	TRUE
sncgb	10.1633	27.3942	-1.4305	-1.58428	0.0033288	0.0564219	0.0563349	TRUE
dcaf7	53.3528	80.3806	-0.591283	-0.745064	0.00333204	0.0563349	0.0563349	TRUE
cyp2aa3v1	3.07166	16.3122	-2.40886	-2.56264	0.00334291	0.0564477	0.0564477	TRUE
c8a	18.8301	38.0632	-1.01536	-1.16914	0.00344118	0.057998	0.0579617	TRUE
cxcl12a	18.8493	38.8036	-1.04168	-1.19546	0.00344118	0.057998	0.0579617	TRUE
zgc:171630	12.9259	29.2031	-1.17586	-1.32964	0.0034711	0.0583197	0.0583197	TRUE
itih2	16.3465	35.4033	-1.1149	-1.26868	0.0034788	0.0583762	0.0583507	TRUE
zgc:195001	14.9615	32.1896	-1.10534	-1.25912	0.00349212	0.058454	0.0584479	TRUE
plscr3b	37.6168	61.2516	-0.70337	-0.857151	0.00357082	0.059623	0.059623	TRUE
zmat2	34.9374	58.7674	-0.750244	-0.904024	0.00359617	0.0599717	0.0599717	TRUE
myhz2	84.059	115.765	-0.461725	-0.615505	0.00368396	0.0611328	0.0611176	TRUE
cd151l	75.8567	105.283	-0.472924	-0.626704	0.00368758	0.0611176	0.0611176	TRUE
rnaseh2b	26.142	48.9516	-0.904986	-1.05877	0.00378438	0.0626062	0.0625678	TRUE
si:ch211-287b5.3	26.5677	48.2009	-0.859387	-1.01317	0.00378438	0.0626062	0.0625678	TRUE
rpa1	59.4842	87.8571	-0.562652	-0.716433	0.00381805	0.0630471	0.0630471	TRUE
rhoab	85.1827	116.472	-0.451351	-0.605131	0.00385191	0.0633728	0.0633728	TRUE
ccl25b	9.01351	25.6119	-1.50665	-1.66043	0.0038949	0.0638461	0.0637684	TRUE
dhfr	9.54517	25.281	-1.40521	-1.55899	0.0038949	0.0638461	0.0637684	TRUE
ebf3	9.97688	25.9188	-1.37734	-1.53112	0.0038949	0.0638461	0.0637684	TRUE
slc17a5	6.31913	20.2745	-1.68187	-1.83565	0.00392323	0.0641542	0.0641542	TRUE
aldh4a1	19.9026	38.6892	-0.958974	-1.11275	0.00402818	0.065433	0.0653148	TRUE
fam195b	19.1482	38.5536	-1.00966	-1.16344	0.00402818	0.065433	0.0653148	TRUE
rtn4b	19.7709	38.0278	-0.943676	-1.09746	0.00402818	0.065433	0.0653148	TRUE
slbp	19.5987	38.124	-0.959942	-1.11372	0.00402818	0.065433	0.0653148	TRUE
tram1	24.5301	45.1072	-0.878805	-1.03258	0.00403687	0.0653769	0.0653769	TRUE
rhag	49.3618	75.0818	-0.605068	-0.758849	0.00414322	0.0669381	0.0668155	TRUE
zgc:153425	17.7445	36.3085	-1.03294	-1.18672	0.00414403	0.0668709	0.0668155	TRUE
crcp	42.5349	67.6801	-0.670085	-0.823865	0.00414556	0.0668155	0.0668155	TRUE
snx12	30.633	52.4596	-0.77612	-0.929901	0.00430596	0.069235	0.0691688	TRUE
cdc20	22.1498	42.924	-0.954491	-1.10827	0.00431727	0.0692513	0.0691688	TRUE
cndp2	22.1065	42.9569	-0.958419	-1.1122	0.00431727	0.0692513	0.0691688	TRUE
zgc:65827	22.8729	42.2479	-0.88524	-1.03902	0.00431727	0.0692513	0.0691688	TRUE
kif11	33.357	56.0948	-0.749877	-0.903658	0.00433945	0.0694414	0.0694414	TRUE
LOC561161	0.77247	9.79043	-3.66382	-3.8176	0.00440451	0.0703989	0.0703989	TRUE
rbfox1	5.05891	18.5185	-1.87207	-2.02585	0.00452016	0.0721617	0.0721617	TRUE
rhoad	62.2246	89.9608	-0.531811	-0.685592	0.00456295	0.0726724	0.0726724	TRUE
rpz5	25.162	46.4765	-0.885255	-1.03904	0.00457746	0.0727744	0.0727314	TRUE
zgc:158410	25.9041	46.3112	-0.838181	-0.991961	0.00457746	0.0727744	0.0727314	TRUE
ctsz	31.1574	53.3694	-0.776438	-0.930218	0.00476246	0.0753151	0.0753151	TRUE
asph	18.7461	37.3004	-0.992601	-1.14638	0.00488573	0.0770834	0.0770834	TRUE
ivns1abpa	23.5032	43.1324	-0.875915	-1.0297	0.00491152	0.0773542	0.077309	TRUE
zgc:55733	23.3483	43.8807	-0.910269	-1.06405	0.00491152	0.0773542	0.077309	TRUE
atp6ap2	48.7836	73.6438	-0.594168	-0.747948	0.00496761	0.0780549	0.0780094	TRUE
hm:zeh0351	48.4188	73.3425	-0.599082	-0.752862	0.00496761	0.0780549	0.0780094	TRUE
nusap1	41.6168	65.0715	-0.64486	-0.79864	0.00498266	0.0781545	0.0781545	TRUE
copz1	77.7644	106.586	-0.454836	-0.608617	0.00501264	0.0785333	0.0785333	TRUE
cetn3	10.0856	26.9388	-1.41739	-1.57117	0.00503207	0.0786545	0.0785633	TRUE
decr1	10.628	26.0813	-1.29515	-1.44893	0.00503207	0.0786545	0.0785633	TRUE
slc1a3b	10.9871	26.1581	-1.25145	-1.40523	0.00503207	0.0786545	0.0785633	TRUE
matn4	64.5421	91.312	-0.500564	-0.654344	0.00506463	0.0789343	0.0788886	TRUE
rpa2	64.4026	91.3908	-0.50493	-0.65871	0.00506463	0.0789343	0.0788886	TRUE
atrx	14.5454	31.0957	-1.09615	-1.24993	0.00511537	0.0795869	0.0795869	TRUE
insm1a	38.8742	61.5159	-0.662146	-0.815927	0.00512519	0.0796476	0.0796476	TRUE
atf7ip	26.3989	47.2463	-0.839724	-0.993504	0.00516396	0.0798811	0.0797821	TRUE
hes2.2	4.79574	16.1244	-1.74942	-1.9032	0.00517535	0.0798736	0.0797821	TRUE
sst1.1	4.16557	16.2868	-1.96712	-2.1209	0.00517535	0.0798736	0.0797821	TRUE
tbx1	4.72281	16.0913	-1.76856	-1.92234	0.00517535	0.0798736	0.0797821	TRUE
zgc:158350	32.4649	54.0855	-0.736361	-0.890141	0.00525111	0.0807651	0.0805102	TRUE
emp2	29.7214	50.0714	-0.752485	-0.906265	0.00525249	0.080602	0.0805102	TRUE
idi1	29.4674	50.4241	-0.774994	-0.928774	0.00525249	0.080602	0.0805102	TRUE
zgc:65894	29.3694	50.3105	-0.776546	-0.930326	0.00525249	0.080602	0.0805102	TRUE
shox	1.87739	11.4763	-2.61186	-2.76564	0.00537969	0.0822258	0.0821791	TRUE
si:ch211-214p16.2	1.99896	11.0777	-2.47034	-2.62412	0.00537969	0.0822258	0.0821791	TRUE
actl6a	57.4346	83.3645	-0.537513	-0.691293	0.00540745	0.0825096	0.0825096	TRUE
yeats4	24.7149	44.6743	-0.854064	-1.00784	0.00555702	0.0843138	0.0843138	TRUE
zgc:158291	2.59618	13.1304	-2.33845	-2.49223	0.00570931	0.0863325	0.0863205	TRUE
aip	36.8622	58.847	-0.674827	-0.828607	0.00574371	0.0865609	0.086464	TRUE
rbp2b	36.8702	58.5004	-0.665991	-0.819772	0.00574371	0.0865609	0.086464	TRUE
rnf10	36.3248	58.0255	-0.675732	-0.829513	0.00574371	0.0865609	0.086464	TRUE
h2afv	33.3855	55.4144	-0.731039	-0.88482	0.00577282	0.0868052	0.0868052	TRUE
ptplb	30.9893	51.9333	-0.74489	-0.89867	0.00579403	0.0869298	0.0869298	TRUE
epb41l3b	43.8192	67.8309	-0.630379	-0.78416	0.00582047	0.0872293	0.0872293	TRUE
etfdh	22.0347	41.2969	-0.906256	-1.06004	0.00599862	0.0895005	0.0892868	TRUE
myl9a	22.3133	41.9294	-0.910058	-1.06384	0.00599862	0.0895005	0.0892868	TRUE
zgc:136474	22.395	41.3606	-0.88508	-1.03886	0.00599862	0.0895005	0.0892868	TRUE
snrnp70	40.1138	63.628	-0.665563	-0.819343	0.00600108	0.0893391	0.0892868	TRUE
ccnb1	59.4935	85.3752	-0.521085	-0.674865	0.00606046	0.0899247	0.0899247	TRUE
atp1b2a	15.3538	32.6462	-1.08832	-1.2421	0.00609099	0.0902285	0.0901789	TRUE
zgc:103440	15.5833	32.0838	-1.04184	-1.19562	0.00609099	0.0902285	0.0901789	TRUE
ptgr1	77.2276	105.647	-0.452063	-0.605844	0.00615924	0.090989	0.090989	TRUE
aldh9a1b	13.7541	29.6576	-1.10854	-1.26232	0.00624719	0.0921367	0.0919008	TRUE
rarga	13.359	29.5756	-1.1466	-1.30038	0.00624719	0.0921367	0.0919008	TRUE
bcl7a	25.9313	45.9555	-0.825543	-0.979323	0.0062551	0.0920012	0.0919008	TRUE
si:ch211-198a12.6	25.2954	45.724	-0.854077	-1.00786	0.0062551	0.0920012	0.0919008	TRUE
zgc:55683	25.9779	45.8668	-0.820165	-0.973946	0.0062551	0.0920012	0.0919008	TRUE
ulk3	6.39832	19.2236	-1.58711	-1.74089	0.00627837	0.0919916	0.0919416	TRUE
zgc:136929	6.99326	19.8248	-1.50327	-1.65705	0.00627837	0.0919916	0.0919416	TRUE
glud1a	34.3234	56.0949	-0.708677	-0.862458	0.00632839	0.0925734	0.0925734	TRUE
uba2	60.4492	86.6232	-0.51903	-0.672811	0.00640851	0.0934406	0.0934406	TRUE
mcm6	20.6553	38.5765	-0.90121	-1.05499	0.00649558	0.0943016	0.0943016	TRUE
zgc:92606	38.4058	60.9533	-0.66638	-0.82016	0.00671553	0.0969717	0.0969717	TRUE
zgc:112356	23.9829	42.0043	-0.808531	-0.962311	0.00677105	0.0976686	0.0976686	TRUE
nucb2a	57.2381	82.2426	-0.52291	-0.67669	0.0068129	0.0980621	0.0980621	TRUE
si:dkey-72l14.8	53.2249	78.9467	-0.568778	-0.722558	0.00687764	0.0987825	0.0987766	TRUE
stxbp1a	18.8978	36.8266	-0.96253	-1.11631	0.00689191	0.0987766	0.0987766	TRUE
LOC100003596	35.9305	57.93	-0.689102	-0.842882	0.00691857	0.0990533	0.0990203	TRUE
smc1al	26.3632	46.083	-0.805709	-0.95949	0.00700689	0.0999986	0.0999986	TRUE
si:ch1073-463l14.2	8.74836	22.2605	-1.3474	-1.50118	0.0070475	0.100419	0.100365	TRUE
zgc:77375	8.3092	22.5148	-1.43809	-1.59187	0.0070475	0.100419	0.100365	TRUE
fuca2	29.1679	49.0418	-0.74963	-0.903411	0.00706886	0.100563	0.100563	TRUE
cyp2aa4	16.2552	33.2256	-1.03139	-1.18517	0.00717217	0.101925	0.101925	TRUE
si:ch211-69g19.2	58.1709	83.0961	-0.514483	-0.668264	0.00719521	0.102145	0.102145	TRUE
stau1	54.678	78.6221	-0.523974	-0.677755	0.00728752	0.103237	0.103237	TRUE
csad	5.60138	17.5448	-1.64719	-1.80097	0.00735399	0.10396	0.10396	TRUE
casp3a	14.8356	30.6366	-1.04619	-1.19997	0.00743651	0.104796	0.104796	TRUE
supt4h1	63.7717	88.2452	-0.468601	-0.622382	0.0075124	0.105534	0.105534	TRUE
lin7b	10.1051	25.3441	-1.32657	-1.48035	0.00754862	0.105822	0.105822	TRUE
ascc1	24.1174	43.7557	-0.859397	-1.01318	0.00760352	0.106426	0.10637	TRUE
pdgfrl	24.4772	43.9433	-0.844205	-0.997985	0.00760352	0.106426	0.10637	TRUE
foxc1b	12.9555	27.93	-1.10825	-1.26203	0.00766703	0.106925	0.10676	TRUE
lmnb2	12.0188	27.6676	-1.2029	-1.35669	0.00766703	0.106925	0.10676	TRUE
neurog1	12.2813	27.6314	-1.16985	-1.32363	0.00766703	0.106925	0.10676	TRUE
zc3h15	40.6575	62.6144	-0.622973	-0.776753	0.00779589	0.108385	0.108292	TRUE
hnrnpul1	27.7417	47.9944	-0.79081	-0.94459	0.00781333	0.108404	0.108292	TRUE
rtf1	27.2573	47.4724	-0.800446	-0.954227	0.00781333	0.108404	0.108292	TRUE
txndc17	27.8707	47.9939	-0.784102	-0.937882	0.00781333	0.108404	0.108292	TRUE
hnrnpc	69.7655	95.2974	-0.449923	-0.603703	0.00803982	0.110917	0.11086	TRUE
zgc:100869	69.1883	95.5512	-0.465746	-0.619526	0.00803982	0.110917	0.11086	TRUE
zgc:77262	44.9079	67.0971	-0.579281	-0.733062	0.00805693	0.110983	0.110983	TRUE
zgc:63663	48.9349	71.2166	-0.54135	-0.69513	0.00812416	0.111794	0.111794	TRUE
ap1s2	37.2325	58.5876	-0.654033	-0.807813	0.00814004	0.111899	0.111899	TRUE
msi1	22.79	40.4725	-0.828541	-0.982321	0.0082808	0.11337	0.11337	TRUE
tpte	17.9177	34.8648	-0.960386	-1.11417	0.00836035	0.114285	0.114227	TRUE
zgc:162356	17.1047	34.7442	-1.02238	-1.17616	0.00836035	0.114285	0.114227	TRUE
si:rp71-1g18.7	41.4279	63.0641	-0.606216	-0.759997	0.00837824	0.114355	0.114355	TRUE
khsrp	61.4626	86.3301	-0.490155	-0.643935	0.00843848	0.114944	0.114944	TRUE
matn1	0.706104	8.94154	-3.66257	-3.81635	0.00849136	0.115373	0.115159	TRUE
plac8.1	0.633243	8.15134	-3.68621	-3.83999	0.00849136	0.115373	0.115159	TRUE
rs1	0.912417	8.67444	-3.24901	-3.40279	0.00849136	0.115373	0.115159	TRUE
si:dkey-22i16.3	0.362697	8.79336	-4.59958	-4.75336	0.00849136	0.115373	0.115159	TRUE
hyi	25.5593	44.5527	-0.801665	-0.955445	0.008497	0.115159	0.115159	TRUE
gcgb	4.06957	15.5908	-1.93775	-2.09153	0.00858309	0.116209	0.116209	TRUE
acads	15.7512	31.4637	-0.998227	-1.15201	0.00874962	0.118107	0.118107	TRUE
marcksa	9.62487	23.7702	-1.30432	-1.4581	0.00900811	0.121231	0.121225	TRUE
zgc:153700	67.4134	92.6055	-0.458062	-0.611843	0.00904212	0.121446	0.121334	TRUE
cdc14b	20.5553	37.166	-0.854473	-1.00825	0.00905183	0.121395	0.121334	TRUE
top2b	20.6597	37.8344	-0.872879	-1.02666	0.00905183	0.121395	0.121334	TRUE
brd3a	13.4235	28.1021	-1.06592	-1.2197	0.00912367	0.121993	0.121812	TRUE
si:ch211-117c8.4	13.461	28.9624	-1.1054	-1.25918	0.00912367	0.121993	0.121812	TRUE
tmem110l	13.9554	28.0933	-1.0094	-1.16318	0.00912367	0.121993	0.121812	TRUE
vsx2	13.6873	28.8693	-1.0767	-1.23048	0.00912367	0.121993	0.121812	TRUE
ssbp3b	32.259	52.5282	-0.70339	-0.857171	0.00924665	0.123209	0.123209	TRUE
id4	11.216	26.4801	-1.23935	-1.39313	0.00936639	0.124558	0.124558	TRUE
zgc:110680	29.8629	48.8498	-0.709998	-0.863779	0.00945772	0.125401	0.125303	TRUE
tgif1	68.5659	93.072	-0.440856	-0.594636	0.00945966	0.125303	0.125303	TRUE
aqp3a	51.0962	74.1397	-0.53703	-0.690811	0.00971396	0.12823	0.128167	TRUE
cpsf5	51.6197	74.9559	-0.53812	-0.691901	0.00971396	0.12823	0.128167	TRUE
mta2	47.8391	69.6301	-0.541521	-0.695301	0.00973664	0.128341	0.128341	TRUE
smarcb1b	36.7915	57.3663	-0.640831	-0.794611	0.00983392	0.129496	0.129496	TRUE
ube2v2	69.9216	94.9006	-0.440679	-0.594459	0.00989175	0.13013	0.13013	TRUE
lhx9	6.49263	18.0572	-1.4757	-1.62948	0.00995181	0.130792	0.130792	TRUE
wacb	16.7424	32.3202	-0.94893	-1.10271	0.0101872	0.133755	0.133755	TRUE
ss18	44.0901	66.5883	-0.594814	-0.748594	0.0103	0.135105	0.134994	TRUE
pole3	30.2791	49.8424	-0.719051	-0.872832	0.0103142	0.135094	0.134994	TRUE
prkar2aa	30.8193	49.9167	-0.695688	-0.849469	0.0103142	0.135094	0.134994	TRUE
prrx1a	48.9233	70.9499	-0.536279	-0.690059	0.0103217	0.134994	0.134994	TRUE
ubtf	14.3712	29.6608	-1.04538	-1.19916	0.0107251	0.139862	0.139862	TRUE
hmx4	8.97211	21.3224	-1.24885	-1.40263	0.0107861	0.140387	0.140387	TRUE
ctcf	34.0942	54.6761	-0.681384	-0.835164	0.0109126	0.141759	0.141759	TRUE
fubp1	62.9498	86.4675	-0.457956	-0.611737	0.0110048	0.14268	0.14268	TRUE
tfap2a	19.8587	36.5188	-0.878868	-1.03265	0.01106	0.143121	0.143121	TRUE
hhatlb	10.3669	24.6443	-1.24927	-1.40305	0.0112312	0.144918	0.144774	TRUE
rnasekb	10.7444	24.2159	-1.17237	-1.32615	0.0112312	0.144918	0.144774	TRUE
zgc:112992	10.9113	24.7805	-1.18338	-1.33716	0.0112312	0.144918	0.144774	TRUE
zgc:113383	38.7449	58.223	-0.587583	-0.741363	0.0113562	0.145971	0.145971	TRUE
atp6v0d1	25.4967	43.161	-0.759418	-0.913198	0.0114717	0.147315	0.147315	TRUE
smarca5	68.1853	92.0998	-0.433737	-0.587518	0.0116242	0.148847	0.148847	TRUE
gmfb	46.2016	67.9317	-0.556142	-0.709923	0.011682	0.149445	0.149445	TRUE
morf4l1	35.9596	55.3471	-0.622131	-0.775911	0.0118114	0.150671	0.150497	TRUE
bhlhe22	5.47612	16.7679	-1.61448	-1.76826	0.0118425	0.15071	0.150497	TRUE
emx2	5.49014	16.0796	-1.55032	-1.7041	0.0118425	0.15071	0.150497	TRUE
fzd8a	5.91744	16.2117	-1.45399	-1.60777	0.0118425	0.15071	0.150497	TRUE
sfrp1a	5.63698	16.0176	-1.50666	-1.66044	0.0118425	0.15071	0.150497	TRUE
myl12.2	39.2231	59.624	-0.60419	-0.75797	0.0121431	0.153737	0.153737	TRUE
hnrpkl	32.3373	51.7247	-0.677654	-0.831435	0.0121692	0.153922	0.153922	TRUE
naa40	51.0511	73.9525	-0.534657	-0.688437	0.0122228	0.154382	0.154309	TRUE
ssbp4	51.8156	73.0729	-0.49595	-0.64973	0.0122228	0.154382	0.154309	TRUE
mbd3a	43.4467	64.7802	-0.576306	-0.730087	0.0123016	0.155087	0.155014	TRUE
meis1	43.1719	64.4845	-0.57886	-0.73264	0.0123016	0.155087	0.155014	TRUE
tia1l	47.4288	68.9442	-0.539666	-0.693446	0.0123554	0.155546	0.155546	TRUE
brd3b	20.1269	36.5215	-0.859621	-1.0134	0.0125228	0.157213	0.157066	TRUE
rgs4	20.2654	36.2691	-0.839722	-0.993503	0.0125228	0.157213	0.157066	TRUE
rnasel3	20.2245	36.5074	-0.852085	-1.00587	0.0125228	0.157213	0.157066	TRUE
tox	29.2266	47.159	-0.690251	-0.844031	0.0125777	0.157388	0.157315	TRUE
yap1	29.485	47.0647	-0.674664	-0.828445	0.0125777	0.157388	0.157315	TRUE
ass1	23.4681	40.5677	-0.78963	-0.943411	0.012622	0.157575	0.157429	TRUE
ctnnbip1	23.1964	40.714	-0.811624	-0.965404	0.012622	0.157575	0.157429	TRUE
pop7	23.9559	40.6707	-0.763609	-0.917389	0.012622	0.157575	0.157429	TRUE
mlf2	56.1336	78.7463	-0.488348	-0.642128	0.0126948	0.158191	0.158191	TRUE
znf346	36.8423	56.0022	-0.60412	-0.757901	0.0127544	0.158787	0.158787	TRUE
hat1	52.4867	74.5045	-0.505376	-0.659156	0.0129062	0.16038	0.159396	TRUE
barhl2	7.93207	19.1624	-1.27251	-1.42629	0.0129573	0.159981	0.159396	TRUE
cbx1b	7.17276	19.9709	-1.4773	-1.63108	0.0129573	0.159981	0.159396	TRUE
ccpg1	7.64357	19.6483	-1.36209	-1.51587	0.0129573	0.159981	0.159396	TRUE
cnrip1a	7.52784	19.0907	-1.34256	-1.49634	0.0129573	0.159981	0.159396	TRUE
isl1	7.77119	19.142	-1.30053	-1.45431	0.0129573	0.159981	0.159396	TRUE
krcp	7.13592	19.0781	-1.41875	-1.57253	0.0129573	0.159981	0.159396	TRUE
sat1a	7.0061	19.6811	-1.49013	-1.64391	0.0129573	0.159981	0.159396	TRUE
scp2a	7.80724	19.8836	-1.34869	-1.50247	0.0129573	0.159981	0.159396	TRUE
scrt1a	7.94939	19.8802	-1.32242	-1.4762	0.0129573	0.159981	0.159396	TRUE
psmd12	48.0818	69.2614	-0.526561	-0.680341	0.0130549	0.160377	0.160256	TRUE
sod2	48.7771	69.3931	-0.508588	-0.662369	0.0130549	0.160377	0.160256	TRUE
rbm4.2	44.0632	65.1664	-0.564554	-0.718334	0.0131078	0.16066	0.160492	TRUE
zgc:109957	66.4647	89.7863	-0.433907	-0.587687	0.0131146	0.160597	0.160492	TRUE
ccnb3	13.7956	27.5824	-0.99954	-1.15332	0.0132115	0.16127	0.161051	TRUE
pcp4a	13.753	27.4515	-0.997139	-1.15092	0.0132115	0.16127	0.161051	TRUE
sesn1	13.3649	27.6483	-1.04874	-1.20252	0.0132115	0.16127	0.161051	TRUE
spry2	13.6193	27.0973	-0.992497	-1.14628	0.0132115	0.16127	0.161051	TRUE
api5	57.8483	79.4708	-0.45815	-0.611931	0.0133078	0.162078	0.162078	TRUE
ctsk	18.3414	34.4674	-0.910129	-1.06391	0.013434	0.163467	0.163467	TRUE
LOC563738	9.20435	22.2523	-1.27357	-1.42735	0.0135229	0.164326	0.164252	TRUE
dpysl5a	9.29806	22.467	-1.27281	-1.42659	0.0135229	0.164326	0.164252	TRUE
ctbp1	62.3638	85.6625	-0.457955	-0.611735	0.0135785	0.164482	0.164482	TRUE
cd9a	11.3585	25.1221	-1.14518	-1.29897	0.0137099	0.165701	0.165627	TRUE
rgn	11.1878	25.4436	-1.18538	-1.33916	0.0137099	0.165701	0.165627	TRUE
tia1	37.6581	56.2484	-0.578852	-0.732632	0.0137387	0.165826	0.165826	TRUE
actr1	49.9845	70.3609	-0.493293	-0.647074	0.013781	0.166187	0.166187	TRUE
cxcr7b	41.8841	61.5774	-0.555998	-0.709779	0.0138213	0.166523	0.166523	TRUE
LOC564862	21.6459	37.2804	-0.784324	-0.938104	0.0139485	0.167682	0.167381	TRUE
sas	21.4768	37.8376	-0.817042	-0.970822	0.0139485	0.167682	0.167381	TRUE
fez1	24.183	41.9058	-0.793157	-0.946937	0.0139671	0.16753	0.167381	TRUE
rdh10a	24.1209	41.884	-0.796115	-0.949896	0.0139671	0.16753	0.167381	TRUE
zgc:114060	24.0527	41.9203	-0.80145	-0.955231	0.0139671	0.16753	0.167381	TRUE
nfya	63.7157	86.2157	-0.436302	-0.590082	0.0142167	0.17007	0.17007	TRUE
pou3f3b	16.1874	31.7662	-0.972621	-1.1264	0.0143587	0.171388	0.171312	TRUE
zgc:113045	16.8098	31.625	-0.911763	-1.06554	0.0143587	0.171388	0.171312	TRUE
rbm4.1	31.3217	49.3668	-0.656379	-0.810159	0.0147562	0.175587	0.175587	TRUE
ruvbl1	51.0283	72.1117	-0.498936	-0.652716	0.0153137	0.18126	0.18126	TRUE
pspc1	14.8847	28.5276	-0.938528	-1.09231	0.0153389	0.181398	0.181398	TRUE
nr2f1a	25.7957	42.7603	-0.729141	-0.882922	0.0153896	0.181838	0.181838	TRUE
crygm2d11	6.35007	17.458	-1.45904	-1.61282	0.0156121	0.184063	0.183983	TRUE
jagn1a	6.35173	17.2456	-1.44101	-1.59479	0.0156121	0.184063	0.183983	TRUE
acbd7	3.26246	13.8375	-2.08455	-2.23833	0.015696	0.184648	0.184487	TRUE
fzd9b	3.9839	13.1122	-1.71866	-1.87244	0.015696	0.184648	0.184487	TRUE
tal2	3.84034	13.7183	-1.8368	-1.99058	0.015696	0.184648	0.184487	TRUE
fundc1	32.8952	50.7116	-0.624439	-0.778219	0.0159242	0.186679	0.186679	TRUE
gnb3a	0.601319	7.85884	-3.70811	-3.86189	0.0162596	0.190115	0.190115	TRUE
zgc:85777	8.62084	20.7576	-1.26774	-1.42152	0.0163512	0.191019	0.190763	TRUE
hdac3	12.1921	25.9349	-1.08895	-1.24273	0.0163576	0.190846	0.190763	TRUE
pold3	12.9161	25.2866	-0.969203	-1.12298	0.0163576	0.190846	0.190763	TRUE
acadm	44.9813	64.4197	-0.518177	-0.671957	0.0166035	0.193129	0.193129	TRUE
vim	29.2743	46.2498	-0.659812	-0.813593	0.0166234	0.193193	0.193193	TRUE
bcas2	53.8478	74.5892	-0.470079	-0.62386	0.0169556	0.196714	0.196714	TRUE
sema3d	2.9487	11.7237	-1.99128	-2.14506	0.0169966	0.19702	0.19702	TRUE
lasp1	58.2005	79.217	-0.444779	-0.598559	0.0172428	0.199702	0.199702	TRUE
gsc	1.71609	9.77933	-2.51061	-2.66439	0.0175217	0.202758	0.202758	TRUE
acaa2	45.9209	65.4585	-0.51143	-0.66521	0.0176024	0.203429	0.203295	TRUE
atp6v1h	45.1316	65.737	-0.542568	-0.696348	0.0176024	0.203429	0.203295	TRUE
acadvl	41.172	60.7459	-0.561124	-0.714904	0.0176202	0.203373	0.203295	TRUE
acat2	15.6265	29.05	-0.894543	-1.04832	0.0176286	0.203295	0.203295	TRUE
atp6v1f	30.7657	47.7449	-0.634024	-0.787804	0.0179306	0.206424	0.206247	TRUE
ncapg	30.2366	47.0597	-0.638196	-0.791977	0.0179306	0.206424	0.206247	TRUE
rbfox2	30.5108	47.4877	-0.638234	-0.792014	0.0179306	0.206424	0.206247	TRUE
cnih	59.3606	80.7681	-0.44428	-0.59806	0.0180073	0.2066	0.2066	TRUE
mycn	34.8516	52.8649	-0.601085	-0.754866	0.018418	0.210773	0.210773	TRUE
lamp2	27.1184	44.6466	-0.719278	-0.873059	0.0184649	0.211041	0.210951	TRUE
lect1	27.3514	44.9511	-0.716742	-0.870522	0.0184649	0.211041	0.210951	TRUE
acadl	18.0649	33.1895	-0.877538	-1.03132	0.0185519	0.211496	0.211407	TRUE
foxc1a	18.3964	33.4405	-0.862173	-1.01595	0.0185519	0.211496	0.211407	TRUE
hey1	5.12053	15.3309	-1.58208	-1.73586	0.0188587	0.214087	0.213816	TRUE
tfap2b	5.1298	15.7966	-1.62264	-1.77642	0.0188587	0.214087	0.213816	TRUE
twist2	5.98718	15.555	-1.37743	-1.53121	0.0188587	0.214087	0.213816	TRUE
zgc:110377	5.26338	15.8906	-1.59411	-1.74789	0.0188587	0.214087	0.213816	TRUE
tmem189	13.7207	26.0064	-0.922513	-1.07629	0.01896	0.214513	0.214338	TRUE
zgc:123019	13.0302	26.0321	-0.998432	-1.15221	0.01896	0.214513	0.214338	TRUE
LOC570613	21.945	36.1873	-0.721591	-0.875372	0.0190003	0.214518	0.214338	TRUE
hcfc1a	21.0472	36.2161	-0.783003	-0.936783	0.0190003	0.214518	0.214338	TRUE
ube2h	21.984	36.8541	-0.745371	-0.899152	0.0190003	0.214518	0.214338	TRUE
ap2b1	31.0453	48.449	-0.642092	-0.795872	0.0192947	0.216842	0.216752	TRUE
cse1l	31.1551	48.7203	-0.645055	-0.798835	0.0192947	0.216842	0.216752	TRUE
kdm1a	47.8498	66.7861	-0.481035	-0.634815	0.0196181	0.219833	0.219833	TRUE
tnrc6a	7.62644	18.3175	-1.26414	-1.41792	0.0198565	0.222135	0.222135	TRUE
zgc:92113	11.3076	24.1868	-1.09693	-1.25071	0.0198951	0.222382	0.222382	TRUE
spns1	39.2413	57.3918	-0.548472	-0.702252	0.0199446	0.222751	0.222751	TRUE
cdk2	16.6473	30.1121	-0.855055	-1.00884	0.0200761	0.224033	0.223367	TRUE
arpp19a	9.51082	21.3274	-1.16507	-1.31885	0.0201092	0.223846	0.223367	TRUE
fli1a	9.88616	21.2361	-1.10304	-1.25682	0.0201092	0.223846	0.223367	TRUE
gas1a	9.00589	21.6397	-1.26474	-1.41852	0.0201092	0.223846	0.223367	TRUE
prss35	9.88491	21.1977	-1.10061	-1.25439	0.0201092	0.223846	0.223367	TRUE
zgc:73347	9.08424	21.7593	-1.26019	-1.41397	0.0201092	0.223846	0.223367	TRUE
ralbb	28.7305	45.4766	-0.662541	-0.816322	0.020116	0.223367	0.223367	TRUE
ppm1g	25.5611	41.1588	-0.687251	-0.841031	0.0205101	0.227368	0.227368	TRUE
rab7	48.0725	67.5331	-0.490383	-0.644163	0.0205979	0.228154	0.228154	TRUE
ash2l	32.8616	49.7622	-0.598648	-0.752428	0.0207157	0.228987	0.228893	TRUE
si:ch211-140m22.7	32.9459	49.7685	-0.595134	-0.748914	0.0207157	0.228987	0.228893	TRUE
cdc34b	19.4619	34.3113	-0.818031	-0.971812	0.0208498	0.230092	0.229998	TRUE
sox9a	19.257	34.5884	-0.844905	-0.998686	0.0208498	0.230092	0.229998	TRUE
gnai2l	22.614	37.5958	-0.733355	-0.887136	0.0209001	0.230363	0.230363	TRUE
rap1a	44.0278	63.7861	-0.534827	-0.688608	0.0209317	0.230523	0.230523	TRUE
psenen	53.9946	73.0394	-0.43586	-0.58964	0.0210265	0.231188	0.231188	TRUE
papss2b	14.2309	27.5543	-0.953251	-1.10703	0.0217453	0.237635	0.237539	TRUE
sypa	14.4923	27.6916	-0.934162	-1.08794	0.0217453	0.237635	0.237539	TRUE
auh	29.6309	45.0401	-0.604108	-0.757888	0.0218303	0.238275	0.238201	TRUE
cfb	45.4803	64.1528	-0.49627	-0.650051	0.0221121	0.24057	0.24057	TRUE
lman2	33.3355	50.7488	-0.606314	-0.760095	0.0221933	0.241258	0.241258	TRUE
aldh1a2	26.6975	42.4427	-0.668812	-0.822592	0.0223606	0.242685	0.242489	TRUE
anxa13	26.9845	42.7547	-0.663952	-0.817732	0.0223606	0.242685	0.242489	TRUE
zgc:63587	26.6484	42.4924	-0.673156	-0.826936	0.0223606	0.242685	0.242489	TRUE
atp1a3a	17.4997	31.8263	-0.862889	-1.01667	0.022676	0.245513	0.245513	TRUE
cab39l	23.2304	38.0886	-0.713345	-0.867126	0.0228927	0.247561	0.247462	TRUE
otpa	23.8522	38.1413	-0.677232	-0.831012	0.0228927	0.247561	0.247462	TRUE
plk1	55.2928	75.85	-0.456058	-0.609838	0.0230681	0.249158	0.249158	TRUE
ctsf	20.2437	35.6902	-0.818055	-0.971835	0.0232763	0.250903	0.250803	TRUE
smc2	20.1045	35.4697	-0.819069	-0.972849	0.0232763	0.250903	0.250803	TRUE
leo1	30.4495	46.211	-0.601818	-0.755598	0.0234219	0.25217	0.252169	TRUE
mcm4	42.8484	60.2712	-0.492227	-0.646008	0.0236118	0.253808	0.253808	TRUE
ube2e2	51.8118	70.7783	-0.450026	-0.603807	0.0237233	0.254803	0.254436	TRUE
adssl	34.1042	51.2826	-0.58852	-0.7423	0.0237269	0.254537	0.254436	TRUE
otub1b	34.2638	51.2094	-0.579723	-0.733504	0.0237269	0.254537	0.254436	TRUE
lin7c	10.2719	22.2079	-1.11237	-1.26615	0.0242038	0.258828	0.258266	TRUE
sdf2l1	10.0648	22.1691	-1.13923	-1.29301	0.0242038	0.258828	0.258266	TRUE
hells	6.48283	16.2611	-1.32673	-1.48051	0.0242184	0.258471	0.258266	TRUE
stx1b	6.39727	16.1703	-1.33782	-1.4916	0.0242184	0.258471	0.258266	TRUE
zgc:73328	6.2892	16.2931	-1.37331	-1.52709	0.0242184	0.258471	0.258266	TRUE
crabp1b	27.1284	43.7039	-0.687958	-0.841738	0.0242925	0.258851	0.258851	TRUE
cd248a	8.1594	19.2481	-1.23818	-1.39196	0.0245342	0.26019	0.259467	TRUE
ces3	8.9898	19.7875	-1.13823	-1.29201	0.0245342	0.26019	0.259467	TRUE
fam212aa	8.63176	19.1403	-1.14889	-1.30267	0.0245342	0.26019	0.259467	TRUE
mxra8b	8.57151	19.0917	-1.15532	-1.3091	0.0245342	0.26019	0.259467	TRUE
nsfa	8.01143	19.7914	-1.30474	-1.45852	0.0245342	0.26019	0.259467	TRUE
tmx2b	8.92437	19.269	-1.11046	-1.26424	0.0245342	0.26019	0.259467	TRUE
zgc:171432	8.13655	19.8817	-1.28895	-1.44273	0.0245342	0.26019	0.259467	TRUE
tnni2b.1	47.2267	65.4105	-0.46992	-0.6237	0.0245431	0.259467	0.259467	TRUE
irx5a	15.8467	28.4006	-0.841739	-0.995519	0.0247061	0.260575	0.260371	TRUE
ptena	15.9868	28.4885	-0.833498	-0.987279	0.0247061	0.260575	0.260371	TRUE
tmbim4	15.8049	28.2742	-0.839114	-0.992895	0.0247061	0.260575	0.260371	TRUE
zgc:153980	31.0636	47.5181	-0.613252	-0.767032	0.0250742	0.264045	0.264045	TRUE
cdca8	18.656	32.9783	-0.821877	-0.975658	0.0254221	0.267394	0.26729	TRUE
creb3l3l	18.8316	32.4862	-0.786671	-0.940452	0.0254221	0.267394	0.26729	TRUE
ndfip1	21.9432	35.2942	-0.685657	-0.839438	0.0256841	0.269412	0.269203	TRUE
si:ch1073-204j4.2	21.9919	35.6895	-0.698527	-0.852308	0.0256841	0.269412	0.269203	TRUE
si:dkey-51e6.1	21.7181	35.0244	-0.689462	-0.843243	0.0256841	0.269412	0.269203	TRUE
aplnrb	3.80296	12.1848	-1.67989	-1.83367	0.0257824	0.269708	0.269336	TRUE
dck	3.89884	12.7271	-1.70679	-1.86057	0.0257824	0.269708	0.269336	TRUE
gng7	3.87884	12.6782	-1.70865	-1.86243	0.0257824	0.269708	0.269336	TRUE
six6b	3.74445	12.8989	-1.78442	-1.9382	0.0257824	0.269708	0.269336	TRUE
ik	44.1466	62.1729	-0.493984	-0.647764	0.0262599	0.272795	0.27269	TRUE
zfand5b	44.9976	62.2161	-0.46744	-0.62122	0.0262599	0.272795	0.27269	TRUE
fzd2	28.134	44.6807	-0.667337	-0.821117	0.0263039	0.272831	0.272726	TRUE
rab5aa	28.5212	44.1933	-0.631793	-0.785573	0.0263039	0.272831	0.272726	TRUE
eif2c4	13.1607	25.0631	-0.929329	-1.08311	0.026954	0.278393	0.27818	TRUE
fgfr2	13.7572	25.5729	-0.894429	-1.04821	0.026954	0.278393	0.27818	TRUE
zgc:173915	13.984	25.2546	-0.852769	-1.00655	0.026954	0.278393	0.27818	TRUE
tcf12	25.6389	40.9878	-0.67686	-0.830641	0.0271488	0.279761	0.279628	TRUE
mad2l1	45.0114	63.6328	-0.49948	-0.653261	0.0276445	0.283458	0.283334	TRUE
znf207a	45.7099	63.4719	-0.473611	-0.627392	0.0276445	0.283458	0.283334	TRUE
creb1a	16.607	29.4895	-0.82841	-0.98219	0.0278341	0.284535	0.284418	TRUE
si:ch211-262h13.3	16.3634	29.3736	-0.844048	-0.997828	0.0278341	0.284535	0.284418	TRUE
dpf2l	22.2154	36.0336	-0.697783	-0.851563	0.0280419	0.285792	0.285468	TRUE
hdgfrp2	22.2004	36.1051	-0.701617	-0.855397	0.0280419	0.285792	0.285468	TRUE
hug	22.2147	36.6824	-0.723573	-0.877354	0.0280419	0.285792	0.285468	TRUE
sox9b	22.8979	36.3442	-0.66651	-0.82029	0.0280419	0.285792	0.285468	TRUE
vamp3	50.2086	68.2896	-0.443731	-0.597512	0.0280828	0.285668	0.285483	TRUE
ufd1l	41.6185	58.6754	-0.495531	-0.649311	0.0281979	0.286189	0.286189	TRUE
s1pr1	19.048	33.3448	-0.807822	-0.961603	0.0283081	0.287092	0.287092	TRUE
ccdc124	33.2729	49.3105	-0.567547	-0.721328	0.0285585	0.289304	0.288591	TRUE
tyms	33.082	49.9981	-0.595827	-0.749607	0.0285585	0.289304	0.288591	TRUE
asf1ba	11.8224	23.0158	-0.961102	-1.11488	0.0286061	0.289024	0.288591	TRUE
hcfc1b	11.7573	23.1411	-0.976901	-1.13068	0.0286061	0.289024	0.288591	TRUE
lrpap1	11.0541	23.0619	-1.06093	-1.21471	0.0286061	0.289024	0.288591	TRUE
prkcbp1l	11.2823	23.5674	-1.06273	-1.21651	0.0286061	0.289024	0.288591	TRUE
zgc:173443	11.1204	23.6645	-1.08952	-1.2433	0.0286061	0.289024	0.288591	TRUE
tpd52l2b	37.0711	54.427	-0.554028	-0.707808	0.0286584	0.288902	0.288902	TRUE
fabp10a	2.76758	10.5599	-1.9319	-2.08568	0.0288767	0.290668	0.290451	TRUE
necab2	2.69729	10.2261	-1.92267	-2.07645	0.0288767	0.290668	0.290451	TRUE
slkb	2.9873	10.1806	-1.76891	-1.92269	0.0288767	0.290668	0.290451	TRUE
med31	26.7967	41.0113	-0.613966	-0.767746	0.0294079	0.295351	0.295351	TRUE
snap25b	9.5178	20.5104	-1.10766	-1.26144	0.0296015	0.296633	0.296569	TRUE
gnao1b	5.37408	14.0525	-1.38674	-1.54052	0.0296672	0.296848	0.296569	TRUE
scg3	5.17987	14.1243	-1.44719	-1.60097	0.0296672	0.296848	0.296569	TRUE
syn2a	5.9112	14.5118	-1.2957	-1.44948	0.0296672	0.296848	0.296569	TRUE
txndc5	42.9872	59.1735	-0.461044	-0.614824	0.0296833	0.296569	0.296569	TRUE
aldh8a1	7.81537	17.059	-1.12615	-1.27993	0.030091	0.29942	0.298867	TRUE
dnmt7	7.76693	17.1068	-1.13915	-1.29293	0.030091	0.29942	0.298867	TRUE
elovl6	7.43171	17.2369	-1.21373	-1.36751	0.030091	0.29942	0.298867	TRUE
pde6g	7.54459	17.1169	-1.18191	-1.33569	0.030091	0.29942	0.298867	TRUE
surf4l	7.65912	17.5394	-1.19535	-1.34913	0.030091	0.29942	0.298867	TRUE
zgc:85829	7.57157	17.2926	-1.19149	-1.34527	0.030091	0.29942	0.298867	TRUE
fam18b	23.1176	37.3859	-0.693503	-0.847283	0.0304965	0.302226	0.301916	TRUE
rab14	23.7038	37.7944	-0.673054	-0.826834	0.0304965	0.302226	0.301916	TRUE
tacc3	23.5647	37.58	-0.673338	-0.827118	0.0304965	0.302226	0.301916	TRUE
prosc	14.9888	26.5076	-0.822521	-0.976302	0.0305437	0.302136	0.301916	TRUE
prps1b	14.4135	26.3563	-0.870727	-1.02451	0.0305437	0.302136	0.301916	TRUE
bhlhe23	0.650939	6.44918	-3.30852	-3.4623	0.0308778	0.304881	0.304881	TRUE
nr2e3	1.69371	8.93659	-2.39954	-2.55332	0.0311535	0.306816	0.30648	TRUE
rab3ab	1.83456	8.3049	-2.17853	-2.33231	0.0311535	0.306816	0.30648	TRUE
try	1.77682	8.1855	-2.20377	-2.35755	0.0311535	0.306816	0.30648	TRUE
zgc:100824	1.75284	8.33749	-2.24992	-2.4037	0.0311535	0.306816	0.30648	TRUE
wdr5	43.5844	60.4997	-0.473116	-0.626897	0.0312112	0.306823	0.306823	TRUE
pob	20.8454	34.9602	-0.745984	-0.899765	0.0313272	0.307626	0.307514	TRUE
rfc2	20.5135	34.2531	-0.739661	-0.893441	0.0313272	0.307626	0.307514	TRUE
col5a2a	27.0107	42.8782	-0.666713	-0.820494	0.031751	0.310768	0.310666	TRUE
brd7	39.0281	55.1486	-0.498811	-0.652591	0.032056	0.312616	0.312616	TRUE
spcs2	35.8514	51.4043	-0.51986	-0.67364	0.0322766	0.314311	0.314296	TRUE
igfbp7	31.993	46.0977	-0.526938	-0.680719	0.0323794	0.314857	0.314857	TRUE
sepw2a	44.1136	61.7432	-0.485057	-0.638837	0.032781	0.318073	0.317987	TRUE
anxa5b	24.8735	38.9255	-0.646106	-0.799886	0.033045	0.319712	0.319712	TRUE
arl8ba	12.9196	24.8225	-0.942087	-1.09587	0.0332866	0.321011	0.320666	TRUE
foxn4	12.9	24.6661	-0.935159	-1.08894	0.0332866	0.321011	0.320666	TRUE
mfsd8	12.3457	24.8493	-1.0092	-1.16298	0.0332866	0.321011	0.320666	TRUE
zgc:63523	12.0395	24.4328	-1.02104	-1.17482	0.0332866	0.321011	0.320666	TRUE
celf3a	15.1186	27.3647	-0.855991	-1.00977	0.0343131	0.329025	0.328673	TRUE
ctbp2	15.5846	27.781	-0.833977	-0.987758	0.0343131	0.329025	0.328673	TRUE
map1lc3a	15.174	27.2736	-0.845904	-0.999684	0.0343131	0.329025	0.328673	TRUE
nrarpa	15.3707	27.6134	-0.845186	-0.998966	0.0343131	0.329025	0.328673	TRUE
ascl1b	21.7456	34.807	-0.678654	-0.832434	0.0344443	0.329578	0.329461	TRUE
memo1	21.5824	34.6086	-0.681275	-0.835056	0.0344443	0.329578	0.329461	TRUE
fbln1	18.9587	31.3813	-0.727045	-0.880825	0.0345561	0.330061	0.329827	TRUE
sdhaf2	18.8213	31.6401	-0.749388	-0.903168	0.0345561	0.330061	0.329827	TRUE
ugt1b1	18.0532	31.5431	-0.80507	-0.95885	0.0345561	0.330061	0.329827	TRUE
cpe	10.3459	21.6045	-1.06227	-1.21605	0.0350144	0.333138	0.33302	TRUE
gtf2f1	10.3087	21.4727	-1.05864	-1.21242	0.0350144	0.333138	0.33302	TRUE
bambia	41.8152	57.4022	-0.457079	-0.610859	0.0353882	0.335273	0.335155	TRUE
csnk1da	41.4534	57.5514	-0.473361	-0.627141	0.0353882	0.335273	0.335155	TRUE
atp6v1c1a	25.8137	39.9417	-0.629759	-0.783539	0.035684	0.337481	0.337182	TRUE
cldn15la	4.66082	13.9923	-1.58598	-1.73976	0.0357527	0.337537	0.337182	TRUE
f7	4.42268	13.4587	-1.60555	-1.75933	0.0357527	0.337537	0.337182	TRUE
hoxb4a	4.5593	13.9341	-1.61174	-1.76552	0.0357527	0.337537	0.337182	TRUE
klf11a	4.88959	13.8597	-1.50311	-1.65689	0.0357527	0.337537	0.337182	TRUE
calb2a	8.88232	18.0452	-1.02261	-1.17639	0.0364079	0.342402	0.341924	TRUE
ccnd2a	8.10141	18.0186	-1.15324	-1.30702	0.0364079	0.342402	0.341924	TRUE
rybpa	8.32482	18.1376	-1.12349	-1.27727	0.0364079	0.342402	0.341924	TRUE
sypb	8.34671	18.1662	-1.12198	-1.27576	0.0364079	0.342402	0.341924	TRUE
zgc:153018	8.13847	18.1621	-1.1581	-1.31188	0.0364079	0.342402	0.341924	TRUE
igfbp2a	33.198	48.2901	-0.540631	-0.694411	0.0365261	0.342676	0.342557	TRUE
prkab1b	33.4581	48.6537	-0.540194	-0.693974	0.0365261	0.342676	0.342557	TRUE
sart1	29.5798	44.5556	-0.590994	-0.744775	0.036679	0.34375	0.34375	TRUE
atp1a1a.4	6.6458	15.9821	-1.26594	-1.41972	0.0371135	0.347218	0.34668	TRUE
mb	6.23522	15.993	-1.35893	-1.51271	0.0371135	0.347218	0.34668	TRUE
scg2b	6.95687	15.8823	-1.19091	-1.34469	0.0371135	0.347218	0.34668	TRUE
zgc:163014	6.38171	15.2563	-1.25739	-1.41117	0.0371135	0.347218	0.34668	TRUE
pck2	42.4787	58.517	-0.462116	-0.615897	0.0371204	0.34668	0.34668	TRUE
ascl1a	22.3714	35.6108	-0.670659	-0.82444	0.0373328	0.34782	0.347459	TRUE
cand1	22.0912	35.1686	-0.670816	-0.824596	0.0373328	0.34782	0.347459	TRUE
ddah2	22.6207	35.2332	-0.639292	-0.793072	0.0373328	0.34782	0.347459	TRUE
nkapl	22.4854	35.7574	-0.669253	-0.823034	0.0373328	0.34782	0.347459	TRUE
cnot6	13.874	24.1051	-0.796955	-0.950735	0.0379394	0.352009	0.351888	TRUE
slc40a1	13.8234	24.4124	-0.820502	-0.974282	0.0379394	0.352009	0.351888	TRUE
golim4a	19.4174	32.3123	-0.734733	-0.888514	0.0381318	0.353306	0.353185	TRUE
tspan18b	19.7246	32.6345	-0.726402	-0.880182	0.0381318	0.353306	0.353185	TRUE
stom	16.7839	28.4036	-0.758996	-0.912776	0.0382501	0.354037	0.353771	TRUE
mrpl41	38.6157	54.978	-0.509667	-0.663447	0.0382739	0.353893	0.353771	TRUE
tra2b	38.3835	54.7888	-0.513395	-0.667175	0.0382739	0.353893	0.353771	TRUE
ap3s2	26.095	40.2757	-0.626136	-0.779917	0.0384103	0.354666	0.354544	TRUE
srsf1b	26.3916	40.2646	-0.609433	-0.763214	0.0384103	0.354666	0.354544	TRUE
pgrmc2	34.1122	49.8612	-0.54763	-0.70141	0.0386892	0.35602	0.355898	TRUE
srsf6b	34.6009	49.2107	-0.508162	-0.661943	0.0386892	0.35602	0.355898	TRUE
cad	39.7423	54.9807	-0.46825	-0.62203	0.0402985	0.367936	0.367616	TRUE
bod1	23.9509	36.8195	-0.62039	-0.774171	0.0403182	0.367741	0.367616	TRUE
prim1	23.5751	36.1235	-0.615674	-0.769454	0.0403182	0.367741	0.367616	TRUE
LOC561143	11.4891	22.7585	-0.98614	-1.13992	0.04073	0.370744	0.370368	TRUE
brd2a	11.3708	22.489	-0.983886	-1.13767	0.04073	0.370744	0.370368	TRUE
cnot3a	11.472	22.0011	-0.939459	-1.09324	0.04073	0.370744	0.370368	TRUE
mcm3	11.9057	22.976	-0.948475	-1.10226	0.04073	0.370744	0.370368	TRUE
nans	35.5171	50.2105	-0.499475	-0.653256	0.0409102	0.371756	0.371756	TRUE
slc7a6os	27.0294	41.3862	-0.61462	-0.768401	0.0412203	0.374068	0.374068	TRUE
prpf8	31.6962	45.8592	-0.532901	-0.686682	0.041542	0.376733	0.376733	TRUE
zgc:114175	20.3418	33.0849	-0.701726	-0.855506	0.041838	0.378907	0.378286	TRUE
cdk5r2a	3.87303	11.9526	-1.62579	-1.77957	0.0418537	0.37854	0.378286	TRUE
hsd11b2	3.90795	11.7862	-1.59261	-1.7464	0.0418537	0.37854	0.378286	TRUE
otx5	3.42492	11.7297	-1.77602	-1.9298	0.0418537	0.37854	0.378286	TRUE
ldb1a	17.6848	29.2383	-0.72535	-0.87913	0.0423421	0.381419	0.380435	TRUE
pbk	17.4928	29.5134	-0.754609	-0.908389	0.0423421	0.381419	0.380435	TRUE
pgam1b	17.1483	29.6041	-0.787731	-0.941512	0.0423421	0.381419	0.380435	TRUE
rbm17	17.1596	29.1876	-0.76634	-0.92012	0.0423421	0.381419	0.380435	TRUE
tmpob	17.5194	29.3373	-0.743783	-0.897563	0.0423421	0.381419	0.380435	TRUE
aldh2a	14.3209	25.3849	-0.825848	-0.979629	0.0424873	0.381069	0.380435	TRUE
appa	14.961	25.7363	-0.782598	-0.936378	0.0424873	0.381069	0.380435	TRUE
ddi2	14.9374	25.5304	-0.773287	-0.927067	0.0424873	0.381069	0.380435	TRUE
gtf2a1	14.5638	25.6897	-0.818803	-0.972584	0.0424873	0.381069	0.380435	TRUE
mat2al	14.0295	25.4265	-0.857869	-1.01165	0.0424873	0.381069	0.380435	TRUE
msh6	14.6302	25.7511	-0.815685	-0.969465	0.0424873	0.381069	0.380435	TRUE
cd82b	9.98484	19.5172	-0.966935	-1.12072	0.0431034	0.38429	0.383394	TRUE
cetp	9.30497	19.6664	-1.07966	-1.23344	0.0431034	0.38429	0.383394	TRUE
hirip3	9.19692	19.8339	-1.10875	-1.26253	0.0431034	0.38429	0.383394	TRUE
tbx2b	9.42141	19.1891	-1.02627	-1.18005	0.0431034	0.38429	0.383394	TRUE
zgc:110843	9.21036	19.0543	-1.04879	-1.20257	0.0431034	0.38429	0.383394	TRUE
zswim5	9.45343	19.5029	-1.04478	-1.19856	0.0431034	0.38429	0.383394	TRUE
pldn	36.3596	51.1187	-0.491515	-0.645295	0.0431877	0.383643	0.383643	TRUE
LOC100190889	24.7527	37.712	-0.607438	-0.761218	0.0433961	0.385113	0.384986	TRUE
grcc10	24.47	37.1701	-0.603128	-0.756909	0.0433961	0.385113	0.384986	TRUE
sri	32.9165	46.4098	-0.495619	-0.649399	0.0439537	0.38942	0.38942	TRUE
arpc5b	28.3932	42.9016	-0.595486	-0.749266	0.0441104	0.390423	0.390295	TRUE
crygmx	28.6405	42.6027	-0.572888	-0.726669	0.0441104	0.390423	0.390295	TRUE
golga7	46.131	62.3081	-0.433683	-0.587464	0.0444753	0.39262	0.392491	TRUE
cxcl12b	7.06331	16.7719	-1.24763	-1.40141	0.045053	0.396161	0.395257	TRUE
katnal1	7.16374	16.8892	-1.23732	-1.3911	0.045053	0.396161	0.395257	TRUE
olfml3b	7.06283	16.6585	-1.23794	-1.39172	0.045053	0.396161	0.395257	TRUE
os9	7.97225	16.5759	-1.05603	-1.20981	0.045053	0.396161	0.395257	TRUE
pygo2	7.91295	16.4502	-1.05582	-1.2096	0.045053	0.396161	0.395257	TRUE
rltpr	7.02389	16.0678	-1.19383	-1.34761	0.045053	0.396161	0.395257	TRUE
six3b	7.48969	16.7025	-1.15709	-1.31087	0.045053	0.396161	0.395257	TRUE
zgc:55420	7.09428	16.2931	-1.19953	-1.35331	0.045053	0.396161	0.395257	TRUE
atp1a1b	37.4595	52.5347	-0.487939	-0.641719	0.04552	0.398833	0.398833	TRUE
kdm6bb	5.69943	13.1695	-1.20831	-1.36209	0.0460505	0.402042	0.401651	TRUE
lhfpl2b	5.72933	13.6903	-1.25672	-1.4105	0.0460505	0.402042	0.401651	TRUE
syncripl	5.02918	13.4988	-1.42444	-1.57822	0.0460505	0.402042	0.401651	TRUE
zgc:165647	5.9934	13.4749	-1.16883	-1.32261	0.0460505	0.402042	0.401651	TRUE
acin1a	33.3099	47.9255	-0.524842	-0.678623	0.0464256	0.404006	0.403876	TRUE
yy1a	33.1571	47.248	-0.510935	-0.664716	0.0464256	0.404006	0.403876	TRUE
mfap1	25.1707	38.7537	-0.622589	-0.776369	0.0465622	0.404672	0.404408	TRUE
zic1	25.9082	38.4239	-0.568595	-0.722376	0.0465622	0.404672	0.404408	TRUE
sltm	18.1034	30.2504	-0.740694	-0.894474	0.0465769	0.404408	0.404408	TRUE
hpca	12.985	23.1071	-0.83149	-0.985271	0.0467077	0.404891	0.4045	TRUE
rrbp1a	12.1195	23.5963	-0.96123	-1.11501	0.0467077	0.404891	0.4045	TRUE
tmed4	12.1744	23.7149	-0.961943	-1.11572	0.0467077	0.404891	0.4045	TRUE
zgc:136759	12.2794	23.4562	-0.933729	-1.08751	0.0467077	0.404891	0.4045	TRUE
cask	15.5388	26.2051	-0.753973	-0.907753	0.047206	0.407242	0.406461	TRUE
kat8	15.3702	26.2865	-0.774186	-0.927966	0.047206	0.407242	0.406461	TRUE
lim2.4	15.7991	26.7365	-0.758968	-0.912749	0.047206	0.407242	0.406461	TRUE
mphosph8	15.3989	26.7395	-0.796145	-0.949926	0.047206	0.407242	0.406461	TRUE
pitx2	15.0184	26.4795	-0.818145	-0.971925	0.047206	0.407242	0.406461	TRUE
pola2	15.0982	26.4752	-0.810265	-0.964045	0.047206	0.407242	0.406461	TRUE
tram2	15.5037	26.409	-0.768417	-0.922197	0.047206	0.407242	0.406461	TRUE
caprin1a	38.2839	53.1218	-0.472566	-0.626347	0.0479055	0.411562	0.411421	TRUE
znf207b	38.0985	53.369	-0.486268	-0.640048	0.0479055	0.411562	0.411421	TRUE
aspdh	2.54887	9.6878	-1.92631	-2.08009	0.0484541	0.415215	0.414819	TRUE
fzd5	2.64484	9.22564	-1.80247	-1.95625	0.0484541	0.415215	0.414819	TRUE
tnfsf10	2.96671	9.52664	-1.6831	-1.83688	0.0484541	0.415215	0.414819	TRUE
zgc:92411	2.25407	9.93776	-2.14039	-2.29417	0.0484541	0.415215	0.414819	TRUE
med28	34.221	48.967	-0.516928	-0.670708	0.0489558	0.41752	0.41752	TRUE
cltcb	22.5921	34.4482	-0.60861	-0.762391	0.0493035	0.419423	0.418893	TRUE
dpp7	22.7789	34.7701	-0.610149	-0.763929	0.0493035	0.419423	0.418893	TRUE
pds5a	22.2485	34.3928	-0.628399	-0.782179	0.0493035	0.419423	0.418893	TRUE
picalml	22.7246	34.1786	-0.588838	-0.742619	0.0493035	0.419423	0.418893	TRUE
taf12	22.3482	34.7274	-0.635916	-0.789696	0.0493035	0.419423	0.418893	TRUE
arcn1a	26.4084	39.2765	-0.572669	-0.72645	0.0498123	0.422682	0.422682	TRUE
im:7160157	0	24.2549	NA	NA	7.58795e-09	3.98901e-07	3.98901e-07	TRUE
LOC797776	0	13.4943	NA	NA	2.83716e-05	0.000884878	0.000883854	TRUE
mal	0	13.536	NA	NA	2.83716e-05	0.000884878	0.000883854	TRUE
krml2	0	6.67916	NA	NA	0.00532656	0.0815527	0.0815527	TRUE
LOC100536871	0	5.25592	NA	NA	0.0112523	0.144843	0.144774	TRUE
zgc:112375	0	5.58685	NA	NA	0.0112523	0.144843	0.144774	TRUE
