# Supplementary material for: Assessment of hematopoietic failure due to Rpl11 deficiency in a zebrafish model of Diamond-Blackfan anemia by deep sequencing
Source: BMC Genomics. 2013 Dec 17;14:896. doi: 10.1186/1471-2164-14-896 (PMC3890587; doi:10.1186/1471-2164-14-896)
Supplement: Additional file 4: Table S4 — Specifically expressed genes in MO control and Rpl11-deficient zebrafish embryos. [file 1471-2164-14-896-S4.xls]

## Sheet: Sheet 1
GeneNames	RPL11 MO	Control	p-value	q-value(Benjamini et al. 1995)	q-value(Storey et al. 2003)	Signature(p-value < 0.05)	Description
pmaip1	54.0239	0	5.66e-16	4.62e-14	4.62e-14	TRUE	phorbol-12-myristate-13-acetate-induced protein 1
zgc:109782	15.1897	0	4.14e-05	0.00123941	0.00123941	TRUE	zgc:109782
zgc:101772	9.49168	0	0.00220558	0.0401117	0.0401117	TRUE	zgc:101772
pth1b	5.19495	0	0.0325826	0.316604	0.316423	TRUE	parathyroid hormone 1b
im:7160157	0	24.2549	7.59e-09	3.99e-07	3.99e-07	TRUE	im:7160157
LOC797776	0	13.4943	2.84e-05	0.000884878	0.000883854	TRUE	NA
mal	0	13.536	2.84e-05	0.000884878	0.000883854	TRUE	mal, T-cell differentiation protein
krml2	0	6.67916	0.00532656	0.0815527	0.0815527	TRUE	NA
LOC100536871	0	5.25592	0.0112523	0.144843	0.144774	TRUE	NA
zgc:112375	0	5.58685	0.0112523	0.144843	0.144774	TRUE	zgc:112375
