# Supplementary material for: Assessment of hematopoietic failure due to Rpl11 deficiency in a zebrafish model of Diamond-Blackfan anemia by deep sequencing
Source: BMC Genomics. 2013 Dec 17;14:896. doi: 10.1186/1471-2164-14-896 (PMC3890587; doi:10.1186/1471-2164-14-896)
Supplement: Additional file 5 — GO enrichment of up- and downregulated genes in Rpl11-deficient zebrafish embryos at 48 hpf. GO enrichment includes three analytical aspects: biological process, molecular function, and cellular component. DEGs in Rpl11-deficient zebrafish embryos at 48 hpf (FC >2, p-value <0.05) were included in this analysis. Blue labeled functions are associated with DEGs in Rpl11-deficient zebrafish embryos. This figure was generated using AmiGO software (http://www.geneontology.org/). Figure S1, GO enrichment of upregulated genes in Rpl11-deficient zebrafish embryos at 48 hpf. Figure S2, GO enrichment of downregulated genes in Rpl11-deficient zebrafish embryos at 48 hpf. [file 1471-2164-14-896-S5.zip]

Archive with 2 entries (2 files):
- 5470805769940489_add5.png
- 5470805769940489_add6.png
