# Supplementary material for: Assessment of hematopoietic failure due to Rpl11 deficiency in a zebrafish model of Diamond-Blackfan anemia by deep sequencing
Source: BMC Genomics. 2013 Dec 17;14:896. doi: 10.1186/1471-2164-14-896 (PMC3890587; doi:10.1186/1471-2164-14-896)
Supplement: Additional file 6: Table S5 — Genes involved in GO enrichment of up- and downregulated DEGs in Rpl11-deficient zebrafish embryos. [file 1471-2164-14-896-S6.xls]

## Sheet: GO_FC2_Up
Biological Process
GO Term	Aspect	P-value	Sample frequency	Background frequency	Genes
GO:0006826 iron ion transport	P	0.0343	3/73 (4.1%)	18/17984 (0.1%)	zgc:194125 zgc:109934 zgc:173594
GO:0006879 cellular iron ion homeostasis	P	0.0477	3/73 (4.1%)	20/17984 (0.1%)	zgc:194125 zgc:109934 zgc:173594
Cellular Component
GO Term	Aspect	P-value	Sample frequency	Background frequency	Genes
GO:0045111 intermediate filament cytoskeleton	C	0.0464	4/73 (5.5%)	54/17984 (0.3%)	desma si:dkeyp-113d7.4 zgc:194470 cyt1l
GO:0005882 intermediate filament	C	0.0464	4/73 (5.5%)	54/17984 (0.3%)	desma si:dkeyp-113d7.4 zgc:194470 cyt1l
Molecular Function
GO Term	Aspect	P-value	Sample frequency	Background frequency	Genes
GO:0005515 protein binding	F	0.00769	19/73 (26.0%)	1572/17984 (8.7%)	fos unc45b serpine1 coro6 srfl cebpd cyr61l1 bag3 ctgfa gmfg foxq1a gnrh3 cebpb lepa pth1b junbb pth1a junba atf3
GO:0008199 ferric iron binding	F	0.0237	3/73 (4.1%)	16/17984 (0.1%)	zgc:194125 zgc:109934 zgc:173594

## Sheet: GO_FC2_Down
Biological Process
GO Term	Aspect	P-value	Sample frequency	Background frequency	Genes
GO:0007399nervous system development	P	5.97e-07	43/421 (10.2%)	628/17984 (3.5%)	six3b dpysl2b her6 lhx9 emx2 nsfa stmn2b stmn2a neurod sfrp2 neurog1 fzd8a foxn4 neurod6b sncb fzd5 rbfox1 tfap2b gsc sncgb her9 tbx2b neurod4cxcl12b sox11b dpysl3 appb sema3d sfrp1a hnrpr otx2 tal2 isl1 gpm6ab cxcl12a pou3f1 mdkb tfap2a hmgb1a fzd9b top2b otpb crx
GO:0048699generation of neurons	P	8.55e-07	30/421 (7.1%)	338/17984 (1.9%)	dpysl2b her6 lhx9 nsfa neurod neurog1 fzd8a foxn4 sncb fzd5 sncgb her9 tbx2b neurod4 cxcl12b sox11b dpysl3 appb sema3d hnrpr tal2 isl1 gpm6abcxcl12a mdkb tfap2a fzd9b top2b otpb crx
GO:0044710single-organism metabolic process	P	1.56e-06	132/421 (31.4%)	3433/17984 (19.1%)	elovl6 six3b fli1a dpysl2b cat her6 lhx9 zgc:100824 oxct1b cnot3a akr1a1a emx2 vat1 tpte barhl2 pnp4a chd4a rrm2 tnrc6a six6b mthfd1l dck dhfr mcm6hoga1 zgc:158291 pou3f3b neurod zgc:85777 grhprb sox2 neurog1 sardh zgc:55420 top1l foxn4 neurod6b sh3bgrl3 rbfox1 aldh8a1 hey1 p4hb tfap2b gscshox her9 pdia4 tbx2b acsf2 hoxb4a vsx2 zgc:136929 dpysl5a acads paics neurod4 mcm3 tuba1l foxc1a pold3 si:ch…
GO:0022008neurogenesis	P	4.67e-06	30/421 (7.1%)	363/17984 (2.0%)	dpysl2b her6 lhx9 nsfa neurod neurog1 fzd8a foxn4 sncb fzd5 sncgb her9 tbx2b neurod4 cxcl12b sox11b dpysl3 appb sema3d hnrpr tal2 isl1 gpm6abcxcl12a mdkb tfap2a fzd9b top2b otpb crx
GO:0030182neuron differentiation	P	6.91e-06	27/421 (6.4%)	305/17984 (1.7%)	dpysl2b her6 lhx9 nsfa neurod neurog1 fzd8a foxn4 sncb fzd5 sncgb tbx2b cxcl12b sox11b dpysl3 appb sema3d hnrpr tal2 isl1 gpm6ab cxcl12a mdkb tfap2atop2b otpb crx
GO:0048731system development	P	3.07e-05	74/421 (17.6%)	1620/17984 (9.0%)	six3b fli1a dpysl2b her6 lhx9 emx2 nsfa stm mab21l2 stmn2b hsp90b1 stmn2a and1 dhfr neurod sox2 sfrp2 neurog1 fzd8a foxn4 neurod6b sncb fzd5rbfox1 tfap2b cdk5r2a gsc sncgb her9 tbx2b lum paics neurod4 mcm3 foxc1a rnasel3 cxcl12b sox11b dpysl3 appb sema3d hdac3 rarga fstl1b sfrp1a hnrprotx2 nr2f2 tal2 isl1 fam212aa foxc1b gpm6ab agxt2l1 cxcl12a mb ccnd1 gart pou3f1 barx1 mdkb tfap2a fgfr2 hmgb1a a…
GO:0044281small molecule metabolic process	P	0.000223	45/421 (10.7%)	823/17984 (4.6%)	elovl6 dpysl2b zgc:100824 oxct1b pnp4a rrm2 mthfd1l dhfr hoga1 sardh zgc:55420 p4hb pdia4 acsf2 dpysl5a paics tuba1l si:ch211-117c8.4 atp1b2a tuba2dpysl3 zgc:110540 pdip5 prps1b mdh1a tubb5 arpp19a zgc:153426 atp1a3a gnao1b csad adh8b zgc:194768 aldh4a1 pdia3 gart adka mat2al aspdh ampd1top2b rgn atp1a1a.4 hadhab atp2a1
GO:0008152metabolic process	P	0.000666	195/421 (46.3%)	6222/17984 (34.6%)	elovl6 six3b fli1a dpysl2b cat her6 lhx9 zgc:100824 oxct1b cnot3a akr1a1a emx2 vat1 ckbb tpte ces2 slc27a2 barhl2 atg12 marcksa gnmt acsl5 papss2bhsp90b1 pla2g12b pnp4a zgc:194131 chd4a rrm2 canx tnrc6a apoa4 six6b mthfd1l dck dhfr mcm6 hoga1 zgc:158291 pou3f3b neurod prss35 ces3 zgc:85777grhprb sox2 neurog1 calrl2 serpinf1 sardh ins zgc:112375 zgc:55420 scp2a aldob ftcd top1l foxn4 neurod6b sh3b…
GO:0000904cell morphogenesis involved in differentiation	P	0.000727	18/421 (4.3%)	185/17984 (1.0%)	dpysl2b lhx9 nsfa neurog1 fzd8a foxn4 fzd5 cxcl12b dpysl3 appb sema3d hnrpr isl1 foxc1b cxcl12a mdkb tfap2a top2b
GO:0051252regulation of RNA metabolic process	P	0.000778	58/421 (13.8%)	1247/17984 (6.9%)	six3b fli1a her6 lhx9 cnot3a emx2 barhl2 chd4a six6b zgc:158291 pou3f3b neurod sox2 neurog1 foxn4 neurod6b rbfox1 hey1 tfap2b gsc shox her9 tbx2bhoxb4a vsx2 neurod4 foxc1a hdac3 rarga meis2b fstl1b asf1ba nr2e3 otx2 nr2f2 pbx3b otx5 isl1 foxc1b hmx4 gtf2f1 celf3a pou3f1 meis2a barx1 hmga2tfap2a pspc1 vsx1 top2b tbx1 ebf3 yeats4 hand2 otpb crx ascc1 rybpa
GO:0007275multicellular organismal development	P	0.000991	85/421 (20.2%)	2133/17984 (11.9%)	six3b fli1a dpysl2b her6 lhx9 emx2 nsfa stm mab21l2 stmn2b hsp90b1 stmn2a spry2 and1 dhfr pou3f3b neurod kdm6bb sox2 sfrp2 neurog1 sesn1 fzd8afoxn4 neurod6b sncb fzd5 rbfox1 hey1 tfap2b cdk5r2a gsc sncgb her9 tbx2b hoxb4a vsx2 lum paics neurod4 mcm3 olfml3b foxc1a rnasel3 cxcl12b sox11bdpysl3 appb sema3d hdac3 rarga fstl1b sfrp1a hnrpr otx2 nr2f2 tal2 otx5 isl1 fam212aa foxc1b gpm6ab agxt2l1 cxcl…
GO:0044249cellular biosynthetic process	P	0.00118	83/421 (19.7%)	2074/17984 (11.5%)	elovl6 six3b fli1a her6 lhx9 zgc:100824 cnot3a emx2 barhl2 chd4a rrm2 tnrc6a six6b mthfd1l dhfr mcm6 zgc:158291 pou3f3b neurod sox2 neurog1zgc:55420 top1l foxn4 neurod6b hey1 tfap2b gsc shox her9 tbx2b hoxb4a vsx2 paics neurod4 mcm3 foxc1a pold3 zgc:110540 hdac3 rarga meis2b prps1basf1ba nr2e3 arpp19a otx2 nr2f2 atp1a3a pbx3b otx5 isl1 foxc1b hmx4 aldh4a1 gtf2f1 rpl22l1 gart pou3f1 meis2a adka ba…
GO:0046483heterocycle metabolic process	P	0.00169	92/421 (21.9%)	2401/17984 (13.4%)	six3b fli1a dpysl2b her6 lhx9 cnot3a emx2 barhl2 pnp4a chd4a rrm2 tnrc6a six6b mthfd1l dck dhfr mcm6 zgc:158291 pou3f3b neurod sox2 neurog1 top1lfoxn4 neurod6b rbfox1 hey1 tfap2b gsc shox her9 tbx2b hoxb4a vsx2 dpysl5a paics neurod4 mcm3 tuba1l foxc1a pold3 si:ch211-117c8.4 atp1b2a tuba2dpysl3 zgc:110540 hdac3 rarga meis2b prps1b asf1ba nr2e3 tubb5 otx2 nr2f2 zgc:153426 atp1a3a gnao1b pbx3b otx5 …
GO:0080090regulation of primary metabolic process	P	0.00215	66/421 (15.7%)	1541/17984 (8.6%)	six3b fli1a her6 lhx9 cnot3a emx2 barhl2 chd4a tnrc6a six6b zgc:158291 pou3f3b neurod sox2 neurog1 serpinf1 foxn4 neurod6b rbfox1 ccnb3 hey1 tfap2bgsc shox her9 tbx2b hoxb4a vsx2 neurod4 foxc1a hdac3 rarga meis2b fstl1b asf1ba nr2e3 arpp19a otx2 nr2f2 pbx3b otx5 isl1 foxc1b hmx4 gtf2f1 celf3accnd1 pou3f1 meis2a barx1 hmga2 tfap2a pspc1 vsx1 top2b ccnd2a tbx1 ebf3 serpinc1 yeats4 hand2 rgn otpb cr…
GO:0006355regulation of transcription, DNA-dependent	P	0.00254	56/421 (13.3%)	1231/17984 (6.8%)	six3b fli1a her6 lhx9 cnot3a emx2 barhl2 chd4a six6b zgc:158291 pou3f3b neurod sox2 neurog1 foxn4 neurod6b hey1 tfap2b gsc shox her9 tbx2b hoxb4avsx2 neurod4 foxc1a hdac3 rarga meis2b fstl1b asf1ba nr2e3 otx2 nr2f2 pbx3b otx5 isl1 foxc1b hmx4 gtf2f1 pou3f1 meis2a barx1 hmga2 tfap2a pspc1vsx1 top2b tbx1 ebf3 yeats4 hand2 otpb crx ascc1 rybpa
GO:0006139nucleobase-containing compound metabolic process	P	0.00257	89/421 (21.1%)	2320/17984 (12.9%)	six3b fli1a dpysl2b her6 lhx9 cnot3a emx2 barhl2 pnp4a chd4a rrm2 tnrc6a six6b dck dhfr mcm6 zgc:158291 pou3f3b neurod sox2 neurog1 top1l foxn4neurod6b rbfox1 hey1 tfap2b gsc shox her9 tbx2b hoxb4a vsx2 dpysl5a paics neurod4 mcm3 tuba1l foxc1a pold3 si:ch211-117c8.4 atp1b2a tuba2 dpysl3zgc:110540 hdac3 rarga meis2b prps1b asf1ba nr2e3 tubb5 otx2 nr2f2 zgc:153426 atp1a3a gnao1b pbx3b otx5 isl1 fox…
GO:0032501multicellular organismal process	P	0.00265	91/421 (21.6%)	2391/17984 (13.3%)	six3b fli1a dpysl2b her6 lhx9 emx2 nsfa stm mab21l2 stmn2b hsp90b1 stmn2a spry2 pde6g and1 dhfr pou3f3b neurod kdm6bb sox2 sfrp2 neurog1 sesn1fzd8a syn2a foxn4 neurod6b sncb fzd5 rbfox1 hey1 tfap2b cdk5r2a gsc sncgb her9 tbx2b hoxb4a vsx2 lum paics neurod4 mcm3 olfml3b foxc1a rnasel3cxcl12b sox11b dpysl3 appb sema3d hdac3 rarga fstl1b sfrp1a hnrpr otx2 nr2f2 tal2 otx5 isl1 fam212aa foxc1b gpm6ab …
GO:0044707single-multicellular organism process	P	0.00265	91/421 (21.6%)	2391/17984 (13.3%)	six3b fli1a dpysl2b her6 lhx9 emx2 nsfa stm mab21l2 stmn2b hsp90b1 stmn2a spry2 pde6g and1 dhfr pou3f3b neurod kdm6bb sox2 sfrp2 neurog1 sesn1fzd8a syn2a foxn4 neurod6b sncb fzd5 rbfox1 hey1 tfap2b cdk5r2a gsc sncgb her9 tbx2b hoxb4a vsx2 lum paics neurod4 mcm3 olfml3b foxc1a rnasel3cxcl12b sox11b dpysl3 appb sema3d hdac3 rarga fstl1b sfrp1a hnrpr otx2 nr2f2 tal2 otx5 isl1 fam212aa foxc1b gpm6ab …
GO:0048666neuron development	P	0.00266	19/421 (4.5%)	223/17984 (1.2%)	dpysl2b lhx9 nsfa neurog1 fzd8a foxn4 fzd5 tbx2b cxcl12b dpysl3 appb sema3d hnrpr isl1 gpm6ab cxcl12a top2b otpb crx
GO:2001141regulation of RNA biosynthetic process	P	0.00267	56/421 (13.3%)	1233/17984 (6.9%)	six3b fli1a her6 lhx9 cnot3a emx2 barhl2 chd4a six6b zgc:158291 pou3f3b neurod sox2 neurog1 foxn4 neurod6b hey1 tfap2b gsc shox her9 tbx2b hoxb4avsx2 neurod4 foxc1a hdac3 rarga meis2b fstl1b asf1ba nr2e3 otx2 nr2f2 pbx3b otx5 isl1 foxc1b hmx4 gtf2f1 pou3f1 meis2a barx1 hmga2 tfap2a pspc1vsx1 top2b tbx1 ebf3 yeats4 hand2 otpb crx ascc1 rybpa
GO:0031175neuron projection development	P	0.00288	16/421 (3.8%)	163/17984 (0.9%)	dpysl2b lhx9 nsfa neurog1 fzd8a foxn4 fzd5 cxcl12b dpysl3 appb sema3d hnrpr isl1 gpm6ab cxcl12a top2b
GO:0032502developmental process	P	0.00332	87/421 (20.7%)	2265/17984 (12.6%)	six3b fli1a dpysl2b her6 lhx9 emx2 nsfa stm zgc:63523 mab21l2 stmn2b hsp90b1 stmn2a spry2 gap43 and1 dhfr pou3f3b neurod kdm6bb sox2 sfrp2neurog1 sesn1 fzd8a foxn4 neurod6b sncb fzd5 rbfox1 hey1 tfap2b cdk5r2a gsc sncgb her9 tbx2b hoxb4a vsx2 lum paics neurod4 mcm3 olfml3b foxc1arnasel3 cxcl12b sox11b dpysl3 appb sema3d hdac3 rarga fstl1b sfrp1a hnrpr otx2 nr2f2 tal2 otx5 isl1 fam212aa foxc1b gpm…
GO:1901360organic cyclic compound metabolic process	P	0.00347	92/421 (21.9%)	2441/17984 (13.6%)	six3b fli1a dpysl2b her6 lhx9 zgc:100824 cnot3a emx2 barhl2 pnp4a chd4a rrm2 tnrc6a six6b mthfd1l dck dhfr mcm6 zgc:158291 pou3f3b neurod sox2neurog1 top1l foxn4 neurod6b rbfox1 hey1 tfap2b gsc shox her9 tbx2b hoxb4a vsx2 dpysl5a paics neurod4 mcm3 tuba1l foxc1a pold3 si:ch211-117c8.4atp1b2a tuba2 dpysl3 zgc:110540 hdac3 rarga meis2b prps1b asf1ba nr2e3 tubb5 otx2 nr2f2 zgc:153426 atp1a3a gnao1b …
GO:0031326regulation of cellular biosynthetic process	P	0.00398	58/421 (13.8%)	1312/17984 (7.3%)	six3b fli1a her6 lhx9 cnot3a emx2 barhl2 chd4a tnrc6a six6b zgc:158291 pou3f3b neurod sox2 neurog1 foxn4 neurod6b hey1 tfap2b gsc shox her9 tbx2bhoxb4a vsx2 neurod4 foxc1a hdac3 rarga meis2b fstl1b asf1ba nr2e3 arpp19a otx2 nr2f2 pbx3b otx5 isl1 foxc1b hmx4 gtf2f1 pou3f1 meis2a barx1 hmga2tfap2a pspc1 vsx1 top2b tbx1 ebf3 yeats4 hand2 otpb crx ascc1 rybpa
GO:0009889regulation of biosynthetic process	P	0.00449	58/421 (13.8%)	1317/17984 (7.3%)	six3b fli1a her6 lhx9 cnot3a emx2 barhl2 chd4a tnrc6a six6b zgc:158291 pou3f3b neurod sox2 neurog1 foxn4 neurod6b hey1 tfap2b gsc shox her9 tbx2bhoxb4a vsx2 neurod4 foxc1a hdac3 rarga meis2b fstl1b asf1ba nr2e3 arpp19a otx2 nr2f2 pbx3b otx5 isl1 foxc1b hmx4 gtf2f1 pou3f1 meis2a barx1 hmga2tfap2a pspc1 vsx1 top2b tbx1 ebf3 yeats4 hand2 otpb crx ascc1 rybpa
GO:0031323regulation of cellular metabolic process	P	0.00452	65/421 (15.4%)	1542/17984 (8.6%)	six3b fli1a her6 lhx9 cnot3a emx2 barhl2 chd4a tnrc6a six6b zgc:158291 pou3f3b neurod sox2 neurog1 foxn4 neurod6b rbfox1 ccnb3 hey1 tfap2b gsc shoxher9 tbx2b hoxb4a vsx2 neurod4 foxc1a hdac3 rarga meis2b fstl1b asf1ba nr2e3 arpp19a otx2 nr2f2 pbx3b otx5 isl1 foxc1b hmx4 gtf2f1 celf3a ccnd1pou3f1 meis2a barx1 hmga2 ppp1r14ba tfap2a pspc1 vsx1 top2b ccnd2a tbx1 ebf3 yeats4 hand2 rgn otpb crx ascc1 …
GO:0034641cellular nitrogen compound metabolic process	P	0.005	90/421 (21.4%)	2392/17984 (13.3%)	six3b fli1a dpysl2b her6 lhx9 cnot3a emx2 barhl2 pnp4a chd4a rrm2 tnrc6a six6b mthfd1l dck dhfr mcm6 zgc:158291 pou3f3b neurod sox2 neurog1 top1lfoxn4 neurod6b rbfox1 hey1 tfap2b gsc shox her9 tbx2b hoxb4a vsx2 dpysl5a paics neurod4 mcm3 tuba1l foxc1a pold3 si:ch211-117c8.4 atp1b2a tuba2dpysl3 zgc:110540 hdac3 rarga meis2b prps1b asf1ba nr2e3 tubb5 otx2 nr2f2 zgc:153426 atp1a3a gnao1b pbx3b otx5 …
GO:2000112regulation of cellular macromolecule biosynthetic process	P	0.00538	57/421 (13.5%)	1293/17984 (7.2%)	six3b fli1a her6 lhx9 cnot3a emx2 barhl2 chd4a tnrc6a six6b zgc:158291 pou3f3b neurod sox2 neurog1 foxn4 neurod6b hey1 tfap2b gsc shox her9 tbx2bhoxb4a vsx2 neurod4 foxc1a hdac3 rarga meis2b fstl1b asf1ba nr2e3 otx2 nr2f2 pbx3b otx5 isl1 foxc1b hmx4 gtf2f1 pou3f1 meis2a barx1 hmga2 tfap2apspc1 vsx1 top2b tbx1 ebf3 yeats4 hand2 otpb crx ascc1 rybpa
GO:0006351transcription, DNA-dependent	P	0.00572	56/421 (13.3%)	1264/17984 (7.0%)	six3b fli1a her6 lhx9 cnot3a emx2 barhl2 chd4a six6b zgc:158291 pou3f3b neurod sox2 neurog1 foxn4 neurod6b hey1 tfap2b gsc shox her9 tbx2b hoxb4avsx2 neurod4 foxc1a hdac3 rarga meis2b asf1ba nr2e3 otx2 nr2f2 pbx3b otx5 isl1 foxc1b hmx4 gtf2f1 pou3f1 meis2a barx1 hmga2 tfap2a pspc1 vsx1top2b tbx1 ebf3 yeats4 hand2 otpb crx rnasekb ascc1 rybpa
GO:0007409axonogenesis	P	0.00573	15/421 (3.6%)	152/17984 (0.8%)	dpysl2b lhx9 nsfa neurog1 fzd8a foxn4 fzd5 cxcl12b dpysl3 appb sema3d hnrpr isl1 cxcl12a top2b
GO:0007420brain development	P	0.00584	21/421 (5.0%)	280/17984 (1.6%)	six3b her6 emx2 nsfa sfrp2 neurog1 fzd8a fzd5 rbfox1 gsc tbx2b sema3d sfrp1a otx2 tal2 cxcl12a mdkb tfap2a hmgb1a fzd9b otpb
GO:0010556regulation of macromolecule biosynthetic process	P	0.00592	57/421 (13.5%)	1297/17984 (7.2%)	six3b fli1a her6 lhx9 cnot3a emx2 barhl2 chd4a tnrc6a six6b zgc:158291 pou3f3b neurod sox2 neurog1 foxn4 neurod6b hey1 tfap2b gsc shox her9 tbx2bhoxb4a vsx2 neurod4 foxc1a hdac3 rarga meis2b fstl1b asf1ba nr2e3 otx2 nr2f2 pbx3b otx5 isl1 foxc1b hmx4 gtf2f1 pou3f1 meis2a barx1 hmga2 tfap2apspc1 vsx1 top2b tbx1 ebf3 yeats4 hand2 otpb crx ascc1 rybpa
GO:0032774RNA biosynthetic process	P	0.00645	56/421 (13.3%)	1269/17984 (7.1%)	six3b fli1a her6 lhx9 cnot3a emx2 barhl2 chd4a six6b zgc:158291 pou3f3b neurod sox2 neurog1 foxn4 neurod6b hey1 tfap2b gsc shox her9 tbx2b hoxb4avsx2 neurod4 foxc1a hdac3 rarga meis2b asf1ba nr2e3 otx2 nr2f2 pbx3b otx5 isl1 foxc1b hmx4 gtf2f1 pou3f1 meis2a barx1 hmga2 tfap2a pspc1 vsx1top2b tbx1 ebf3 yeats4 hand2 otpb crx rnasekb ascc1 rybpa
GO:0006725cellular aromatic compound metabolic process	P	0.00648	90/421 (21.4%)	2407/17984 (13.4%)	six3b fli1a dpysl2b her6 lhx9 cnot3a emx2 barhl2 pnp4a chd4a rrm2 tnrc6a six6b mthfd1l dck dhfr mcm6 zgc:158291 pou3f3b neurod sox2 neurog1 top1lfoxn4 neurod6b rbfox1 hey1 tfap2b gsc shox her9 tbx2b hoxb4a vsx2 dpysl5a paics neurod4 mcm3 tuba1l foxc1a pold3 si:ch211-117c8.4 atp1b2a tuba2dpysl3 zgc:110540 hdac3 rarga meis2b prps1b asf1ba nr2e3 tubb5 otx2 nr2f2 zgc:153426 atp1a3a gnao1b pbx3b otx5 …
GO:0006807nitrogen compound metabolic process	P	0.00718	90/421 (21.4%)	2413/17984 (13.4%)	six3b fli1a dpysl2b her6 lhx9 cnot3a emx2 barhl2 pnp4a chd4a rrm2 tnrc6a six6b mthfd1l dck dhfr mcm6 zgc:158291 pou3f3b neurod sox2 neurog1 top1lfoxn4 neurod6b rbfox1 hey1 tfap2b gsc shox her9 tbx2b hoxb4a vsx2 dpysl5a paics neurod4 mcm3 tuba1l foxc1a pold3 si:ch211-117c8.4 atp1b2a tuba2dpysl3 zgc:110540 hdac3 rarga meis2b prps1b asf1ba nr2e3 tubb5 otx2 nr2f2 zgc:153426 atp1a3a gnao1b pbx3b otx5 …
GO:0030154cell differentiation	P	0.0072	41/421 (9.7%)	816/17984 (4.5%)	dpysl2b her6 lhx9 nsfa neurod neurog1 fzd8a foxn4 neurod6b sncb fzd5 tfap2b sncgb her9 tbx2b neurod4 foxc1a rnasel3 cxcl12b sox11b dpysl3 appbsema3d fstl1b hnrpr nr2f2 tal2 isl1 foxc1b gpm6ab cxcl12a mb pou3f1 mdkb tfap2a fzd9b top2b tbx1 hand2 otpb crx
GO:0048667cell morphogenesis involved in neuron differentiation	P	0.00857	15/421 (3.6%)	157/17984 (0.9%)	dpysl2b lhx9 nsfa neurog1 fzd8a foxn4 fzd5 cxcl12b dpysl3 appb sema3d hnrpr isl1 cxcl12a top2b
GO:0071704organic substance metabolic process	P	0.00864	96/421 (22.8%)	2636/17984 (14.7%)	six3b fli1a dpysl2b her6 lhx9 zgc:100824 cnot3a emx2 barhl2 pnp4a chd4a rrm2 tnrc6a six6b mthfd1l dck dhfr mcm6 zgc:158291 pou3f3b neurod sox2neurog1 top1l foxn4 neurod6b rbfox1 hey1 tfap2b gsc shox her9 tbx2b hoxb4a vsx2 dpysl5a paics neurod4 mcm3 tuba1l foxc1a pold3 si:ch211-117c8.4atp1b2a tuba2 dpysl3 itih2 zgc:110540 hdac3 rarga meis2b prps1b asf1ba nr2e3 tubb5 otx2 zgc:110377 nr2f2 zgc:15342…
GO:0019219regulation of nucleobase-containing compound metabolic process	P	0.00898	59/421 (14.0%)	1379/17984 (7.7%)	six3b fli1a her6 lhx9 cnot3a emx2 barhl2 chd4a six6b zgc:158291 pou3f3b neurod sox2 neurog1 foxn4 neurod6b rbfox1 hey1 tfap2b gsc shox her9 tbx2bhoxb4a vsx2 neurod4 foxc1a hdac3 rarga meis2b fstl1b asf1ba nr2e3 otx2 nr2f2 pbx3b otx5 isl1 foxc1b hmx4 gtf2f1 celf3a pou3f1 meis2a barx1 hmga2tfap2a pspc1 vsx1 top2b tbx1 ebf3 yeats4 hand2 rgn otpb crx ascc1 rybpa
GO:0048812neuron projection morphogenesis	P	0.00926	15/421 (3.6%)	158/17984 (0.9%)	dpysl2b lhx9 nsfa neurog1 fzd8a foxn4 fzd5 cxcl12b dpysl3 appb sema3d hnrpr isl1 cxcl12a top2b
GO:0051171regulation of nitrogen compound metabolic process	P	0.00939	59/421 (14.0%)	1381/17984 (7.7%)	six3b fli1a her6 lhx9 cnot3a emx2 barhl2 chd4a six6b zgc:158291 pou3f3b neurod sox2 neurog1 foxn4 neurod6b rbfox1 hey1 tfap2b gsc shox her9 tbx2bhoxb4a vsx2 neurod4 foxc1a hdac3 rarga meis2b fstl1b asf1ba nr2e3 otx2 nr2f2 pbx3b otx5 isl1 foxc1b hmx4 gtf2f1 celf3a pou3f1 meis2a barx1 hmga2tfap2a pspc1 vsx1 top2b tbx1 ebf3 yeats4 hand2 rgn otpb crx ascc1 rybpa
GO:0060255regulation of macromolecule metabolic process	P	0.00991	64/421 (15.2%)	1546/17984 (8.6%)	six3b fli1a her6 lhx9 cnot3a emx2 barhl2 chd4a tnrc6a six6b zgc:158291 pou3f3b neurod sox2 neurog1 serpinf1 foxn4 neurod6b rbfox1 ccnb3 hey1 tfap2bgsc shox her9 tbx2b hoxb4a vsx2 neurod4 foxc1a hdac3 rarga meis2b fstl1b asf1ba nr2e3 otx2 nr2f2 pbx3b otx5 isl1 foxc1b hmx4 gtf2f1 celf3a ccnd1pou3f1 meis2a barx1 hmga2 tfap2a pspc1 vsx1 top2b ccnd2a tbx1 ebf3 serpinc1 yeats4 hand2 otpb crx ascc1 rybpa
GO:0048856anatomical structure development	P	0.0116	77/421 (18.3%)	1990/17984 (11.1%)	six3b fli1a dpysl2b her6 lhx9 emx2 nsfa stm zgc:63523 mab21l2 stmn2b hsp90b1 stmn2a gap43 and1 dhfr neurod kdm6bb sox2 sfrp2 neurog1 fzd8a foxn4neurod6b sncb fzd5 rbfox1 tfap2b cdk5r2a gsc sncgb her9 tbx2b lum paics neurod4 mcm3 foxc1a rnasel3 cxcl12b sox11b dpysl3 appb sema3d hdac3 rargafstl1b sfrp1a hnrpr otx2 nr2f2 tal2 isl1 fam212aa foxc1b gpm6ab agxt2l1 cxcl12a mb ccnd1 gart pou3f1 barx1 mdk…
GO:0019222regulation of metabolic process	P	0.0143	69/421 (16.4%)	1730/17984 (9.6%)	six3b fli1a her6 lhx9 cnot3a emx2 barhl2 chd4a tnrc6a six6b zgc:158291 pou3f3b neurod sox2 neurog1 serpinf1 foxn4 neurod6b rbfox1 ccnb3 hey1 tfap2bgsc shox her9 tbx2b hoxb4a vsx2 neurod4 cst3 foxc1a hdac3 rarga meis2b fstl1b asf1ba nr2e3 arpp19a otx2 nr2f2 pbx3b otx5 isl1 foxc1b hmx4 gtf2f1zgc:63938 celf3a ccnd1 pou3f1 meis2a barx1 hmga2 ppp1r14ba tfap2a pspc1 vsx1 top2b ccnd2a tbx1 ebf3 serpinc1…
GO:0009058biosynthetic process	P	0.0166	85/421 (20.2%)	2287/17984 (12.7%)	elovl6 six3b fli1a her6 lhx9 zgc:100824 cnot3a emx2 barhl2 chd4a rrm2 tnrc6a six6b mthfd1l dhfr mcm6 zgc:158291 pou3f3b neurod sox2 neurog1zgc:55420 top1l foxn4 neurod6b hey1 tfap2b gsc shox her9 tbx2b hoxb4a vsx2 paics neurod4 mcm3 foxc1a pold3 fbp1b zgc:110540 hdac3 rarga meis2bprps1b asf1ba nr2e3 arpp19a otx2 nr2f2 atp1a3a pbx3b otx5 isl1 foxc1b pc hmx4 aldh4a1 gtf2f1 rpl22l1 gart pou3f1 meis2…
GO:0010468regulation of gene expression	P	0.017	59/421 (14.0%)	1408/17984 (7.8%)	six3b fli1a her6 lhx9 cnot3a emx2 barhl2 chd4a tnrc6a six6b zgc:158291 pou3f3b neurod sox2 neurog1 foxn4 neurod6b rbfox1 hey1 tfap2b gsc shox her9tbx2b hoxb4a vsx2 neurod4 foxc1a hdac3 rarga meis2b fstl1b asf1ba nr2e3 otx2 nr2f2 pbx3b otx5 isl1 foxc1b hmx4 gtf2f1 celf3a pou3f1 meis2a barx1hmga2 tfap2a pspc1 vsx1 top2b tbx1 ebf3 yeats4 hand2 otpb crx ascc1 rybpa
GO:0001654eye development	P	0.0187	18/421 (4.3%)	232/17984 (1.3%)	six3b nsfa mab21l2 sox2 fzd8a cdk5r2a tbx2b lum paics mcm3 foxc1a sfrp1a foxc1b ccnd1 gart tfap2a top2b crx
GO:0048869cellular developmental process	P	0.0267	42/421 (10.0%)	892/17984 (5.0%)	dpysl2b her6 lhx9 nsfa zgc:63523 neurod neurog1 fzd8a foxn4 neurod6b sncb fzd5 tfap2b sncgb her9 tbx2b neurod4 foxc1a rnasel3 cxcl12b sox11b dpysl3appb sema3d fstl1b hnrpr nr2f2 tal2 isl1 foxc1b gpm6ab cxcl12a mb pou3f1 mdkb tfap2a fzd9b top2b tbx1 hand2 otpb crx
GO:0048468cell development	P	0.0358	27/421 (6.4%)	470/17984 (2.6%)	dpysl2b her6 lhx9 nsfa neurog1 fzd8a foxn4 fzd5 her9 tbx2b neurod4 foxc1a cxcl12b dpysl3 appb sema3d hnrpr isl1 foxc1b gpm6ab cxcl12a mdkb tfap2atop2b tbx1 otpb crx
Cellular Component
GO Term	Aspect	P-value	Sample frequency	Background frequency	Genes
GO:0043231intracellular membrane-bounded organelle	C	2.24e-07	122/421 (29.0%)	2990/17984 (16.6%)	elovl6 six3b fli1a cat her6 atp6v0cb zgc:153425 lhx9 oxct1b cnot3a rtn4b hmgn3 emx2 ptmab lmnb2 mab21l2 barhl2 rnaseh2b sypb chd4a canx six6b rcc2mcm6 calua hoga1 zgc:158291 pou3f3b neurod mbd3b sox2 neurog1 cbx1b rrbp1a sesn1 hyou1 calrl2 ftcd top1l syn2a scg3 foxn4 neurod6b rbfox1 ccnb3hey1 calr p4hb tfap2b cdk5r2a gsc shox her9 pdia4 zgc:110843 tbx2b acsf2 hoxb4a vsx2 anp32a neurod4 mcm3 acat1…
GO:0043227membrane-bounded organelle	C	2.35e-07	122/421 (29.0%)	2992/17984 (16.6%)	elovl6 six3b fli1a cat her6 atp6v0cb zgc:153425 lhx9 oxct1b cnot3a rtn4b hmgn3 emx2 ptmab lmnb2 mab21l2 barhl2 rnaseh2b sypb chd4a canx six6b rcc2mcm6 calua hoga1 zgc:158291 pou3f3b neurod mbd3b sox2 neurog1 cbx1b rrbp1a sesn1 hyou1 calrl2 ftcd top1l syn2a scg3 foxn4 neurod6b rbfox1 ccnb3hey1 calr p4hb tfap2b cdk5r2a gsc shox her9 pdia4 zgc:110843 tbx2b acsf2 hoxb4a vsx2 anp32a neurod4 mcm3 acat1…
GO:0044424intracellular part	C	2.26e-06	160/421 (38.0%)	4475/17984 (24.9%)	elovl6 six3b fli1a dpysl2b cat her6 atp6v0cb zgc:153425 lhx9 oxct1b cnot3a rtn4b hmgn3 emx2 ptmab lmnb2 mab21l2 barhl2 elavl4 atg12 zgc:77517 katnal1rnaseh2b hsp90b1 sypb tmsb chd4a rrm2 canx six6b rcc2 gng3 mcm6 calua hoga1 zgc:158291 pou3f3b neurod mbd3b sox2 sfrp2 neurog1 cbx1b rrbp1asesn1 hyou1 calrl2 sardh fzd8a ftcd top1l syn2a scg3 foxn4 neurod6b sncb fzd5 rbfox1 aldh8a1 ccnb3 hey1 calr p4…
GO:0043229intracellular organelle	C	0.000137	130/421 (30.9%)	3609/17984 (20.1%)	elovl6 six3b fli1a cat her6 atp6v0cb zgc:153425 lhx9 oxct1b cnot3a rtn4b hmgn3 emx2 ptmab lmnb2 mab21l2 barhl2 zgc:77517 katnal1 rnaseh2b sypb tmsbchd4a canx six6b rcc2 mcm6 calua hoga1 zgc:158291 pou3f3b neurod mbd3b sox2 neurog1 cbx1b rrbp1a sesn1 hyou1 calrl2 ftcd top1l syn2a scg3 foxn4neurod6b rbfox1 ccnb3 hey1 calr p4hb tfap2b cdk5r2a gsc shox her9 pdia4 zgc:110843 tbx2b acsf2 hoxb4a vsx2 an…
GO:0043226organelle	C	0.000139	130/421 (30.9%)	3610/17984 (20.1%)	elovl6 six3b fli1a cat her6 atp6v0cb zgc:153425 lhx9 oxct1b cnot3a rtn4b hmgn3 emx2 ptmab lmnb2 mab21l2 barhl2 zgc:77517 katnal1 rnaseh2b sypb tmsbchd4a canx six6b rcc2 mcm6 calua hoga1 zgc:158291 pou3f3b neurod mbd3b sox2 neurog1 cbx1b rrbp1a sesn1 hyou1 calrl2 ftcd top1l syn2a scg3 foxn4neurod6b rbfox1 ccnb3 hey1 calr p4hb tfap2b cdk5r2a gsc shox her9 pdia4 zgc:110843 tbx2b acsf2 hoxb4a vsx2 an…
GO:0005634nucleus	C	0.000802	83/421 (19.7%)	2055/17984 (11.4%)	six3b fli1a her6 zgc:153425 lhx9 cnot3a hmgn3 emx2 ptmab lmnb2 mab21l2 barhl2 rnaseh2b chd4a six6b rcc2 mcm6 zgc:158291 pou3f3b neurod mbd3b sox2neurog1 cbx1b sesn1 top1l foxn4 neurod6b rbfox1 ccnb3 hey1 tfap2b cdk5r2a gsc shox her9 tbx2b hoxb4a vsx2 anp32a neurod4 mcm3 foxc1a pold3si:ch211-117c8.4 hmgb1b hdac3 rarga meis2b asf1ba nr2e3 otx2 nr2f2 pbx3b otx5 isl1 foxc1b hmx4 gtf2f1 hells celf3a c…
GO:0005576extracellular region	C	0.00896	35/421 (8.3%)	651/17984 (3.6%)	c3a stm col9a2 cetp pla2g12b zgc:194131 defbl1 apoa4 calua sepp1b sfrp2 serpinf1 ins scg3 p4hb zgc:153704 tnfsf10 col10a1 olfml3b calub zgc:112992rnasel3 cxcl12b sst1.1 sema3d sfrp1a sepp1a tfa hspa5 f7 cxcl12a ccl25b mdkb serpinc1 f2
GO:0005788endoplasmic reticulum lumen	C	0.0378	4/421 (1.0%)	8/17984 (0.0%)	calua hyou1 pdia4 calub
Molecular Function
GO Term	Aspect	P-value	Sample frequency	Background frequency	Genes
GO:0003677 DNA binding	F	0.00169	58/421 (13.8%)	1277/17984 (7.1%)	six3b fli1a her6 lhx9 hmgn3 emx2 barhl2 chd4a six6b mcm6 zgc:158291 pou3f3b neurod mbd3b sox2 neurog1 top1l foxn4 neurod6b hey1 tfap2b gscshox her9 tbx2b hoxb4a vsx2 neurod4 mcm3 foxc1a hmgb1b rarga chrac1 meis2b nr2e3 otx2 nr2f2 pbx3b otx5 isl1 foxc1b hmx4 gtf2f1 hells pou3f1meis2a barx1 hmga2 atrx hmgb1a vsx1 top2b tbx1 ebf3 hand2 otpb crx rybpa
GO:0043565sequence-specific DNA binding	F	0.0201	33/421 (7.8%)	619/17984 (3.4%)	six3b fli1a lhx9 emx2 barhl2 six6b zgc:158291 pou3f3b foxn4 tfap2b gsc shox hoxb4a vsx2 foxc1a rarga chrac1 meis2b nr2e3 otx2 nr2f2 pbx3b otx5isl1 foxc1b hmx4 pou3f1 meis2a barx1 vsx1 tbx1 otpb crx
GO:0016491oxidoreductase activity	F	0.0238	36/421 (8.6%)	710/17984 (3.9%)	cat akr1a1a vat1 rrm2 mthfd1l dhfr zgc:85777 grhprb sardh zgc:55420 sh3bgrl3 aldh8a1 p4hb pdia4 zgc:136929 acads ywhah hao2 pdip5 cp mdh1a dcxradh8b cyp2aa8 aldh4a1 pdia3 hsd11b2 acadl aspdh gpd1b msrb2 zgc:77439 etfdh aldh9a1b cyp2aa4 hadhab
