# Supplementary material for: Assessment of hematopoietic failure due to Rpl11 deficiency in a zebrafish model of Diamond-Blackfan anemia by deep sequencing
Source: BMC Genomics. 2013 Dec 17;14:896. doi: 10.1186/1471-2164-14-896 (PMC3890587; doi:10.1186/1471-2164-14-896)
Supplement: Additional file 9: Table S6 — Affected hematological genes enriched in GO items. [file 1471-2164-14-896-S9.xls]

## Sheet: Sheet1
GO Term	P-Value	Sample frequency	Background frequency	Genes
GO:0019725 cellular homeostasis	7.97e-08	8/33 (24.2%)	138/18101 (0.8%)	pdia4 sh3bgrl3 zgc:153284 p4hb pdia3 pdip5 zgc:56493 txndc5
GO:0002376 immune system process	3.05e-05	9/33 (27.3%)	420/18101 (2.3%)	max alas2 ddx18 agxt2l1 hdac1 sema3d
GO:0001666 response to hypoxia	0.000113	4/33 (12.1%)	27/18101 (0.1%)	alas2 mb cox4i1 tp53
GO:0055114 oxidation-reduction process	0.00111	9/33 (27.3%)	643/18101 (3.6%)	rrm1 cyp26a1 rrm2 sh3bgrl3 cyp2aa8 cyp2aa4 cyp24a1 ptgs2a cat
GO:0015671 oxygen transport	0.00267	3/33 (9.1%)	17/18101 (0.1%)	mb hbbe2 hbbe3
GO:0044281 small molecule metabolic process	0.0117	9/33 (27.3%)	859/18101 (4.7%)	rrm1 pdia4 cyp26a1 rrm2 p4hb pdia3 pdip5 zgc:56493 txndc5
GO:0016575 histone deacetylation	0.0488	2/33 (6.1%)	7/18101 (0.0%)	hdac1 tp53
GO:0044444 cytoplasmic part	0.000631	13/33 (39.4%)	1485/18101 (8.2%)	alas2 rrm1 pdia4 agxt2l1 isca1 cyp26a1 hbbe2 rrm2 p4hb pdia3 hbbe3 tp53 cat
GO:0009055 electron carrier activity	6.93e-15	12/33 (36.4%)	141/18101 (0.8%)	pdia4 cyp26a1 sh3bgrl3 cyp2aa8 zgc:153284 p4hb pdia3 cyp2aa4 pdip5 cyp24a1 zgc:56493 txndc5
GO:0020037 heme binding	4.1e-13	11/33 (33.3%)	138/18101 (0.8%)	mb pgrmc1 cyp26a1 hbbe2 cyp2aa8 hbbe3 pgrmc2 cyp2aa4 cyp24a1 ptgs2a cat
GO:0016491 oxidoreductase activity	5.52e-13	17/33 (51.5%)	716/18101 (4.0%)	rrm1 pdia4 cyp26a1 cox4i1 rrm2 sh3bgrl3cyp2aa8 zgc:153284 p4hb pdia3 cyp2aa4 pdip5 cyp24a1 ptgs2a zgc:56493 cat txndc5
GO:0005506 iron ion binding	4.1e-05	7/33 (21.2%)	198/18101 (1.1%)	mb cyp26a1 hbbe2 cyp2aa8 hbbe3 cyp2aa4 cyp24a1
GO:0016853 isomerase activity	0.00109	5/33 (15.2%)	109/18101 (0.6%)	pdia4 p4hb pdia3 pdip5 txndc5
GO:0019825 oxygen binding	0.00267	3/33 (9.1%)	17/18101 (0.1%)	mb hbbe2 hbbe3
GO:0005344 oxygen transporter activity	0.00267	3/33 (9.1%)	17/18101 (0.1%)	mb hbbe2 hbbe3
