# Supplementary material for: Assessment of hematopoietic failure due to Rpl11 deficiency in a zebrafish model of Diamond-Blackfan anemia by deep sequencing
Source: BMC Genomics. 2013 Dec 17;14:896. doi: 10.1186/1471-2164-14-896 (PMC3890587; doi:10.1186/1471-2164-14-896)
Supplement: Additional file 10: Table S7 — Disturbed signaling pathways in Rpl11-deficient zebrafish embryos. This table includes up- and downregulated signaling pathways in Rpl11-deficient zebrafish embryos at 48 hpf. [file 1471-2164-14-896-S10.xls]

## Sheet: up-regulated pathways
Canonical Pathways	-log(p-value)	Molecules
NRF2-mediated Oxidative Stress Response	4.45	FOS,FOSL1,JUNB,FKBP5,GSTO1
IGF-1 Signaling*	4.28	SOCS3,FOS,CTGF,CYR61
IL-17A Signaling in Fibroblasts*	4.27	FOS,CEBPD,CEBPB (includes EG:1051)
Glucocorticoid Receptor Signaling*	3.67	FOS,HSPA1A/HSPA1B,CEBPB (includes EG:1051),SERPINE1,FKBP5
Acute Phase Response Signaling	3.37	SOCS3,FOS,CEBPB (includes EG:1051),SERPINE1
IL-10 Signaling	3.33	SOCS3,FOS,ARG2 (includes EG:11847)
Prolactin Signaling	3.26	SOCS3,FOS,CEBPB (includes EG:1051)
HMGB1 Signaling	3	RND2,FOS,SERPINE1
IL-6 Signaling	2.73	SOCS3,FOS,CEBPB (includes EG:1051)
Role of Macrophages, Fibroblasts and Endothelial Cells in Rheumatoid Arthritis	2.42	SOCS3,FOS,CEBPD,CEBPB (includes EG:1051)
Glioma Invasiveness Signaling	2.17	RND2,MMP9
ILK Signaling	2.17	RND2,FOS,MMP9
IL-8 Signaling	2.15	RND2,FOS,MMP9
Production of Nitric Oxide and Reactive Oxygen Species in Macrophages	2.15	RND2,FOS,ARG2 (includes EG:11847)
ERK5 Signaling	2.09	FOS,FOSL1
JAK/Stat Signaling*	2.05	SOCS3,FOS
Erythropoietin Signaling*	2.02	SOCS3,FOS

## Sheet: down-regulated pathways
Canonical Pathways	-log(p-value)	Molecules
Ketolysis	4.98	ACAT2,ACAT1,OXCT1,HADHA,NAD+
Wnt/β-catenin Signaling*	3.81	SOX2,SOX4,FZD8 (includes EG:14370),SFRP2,RARB,FZD9,FZD5,SFRP1,SOX11,TCF3,CCND1
Aryl Hydrocarbon Receptor Signaling*	3.7	ALDH4A1,HSP90B1,CCND2,NQO1,RARB,ALDH8A1,DHFR,CCND1,ALDH9A1,CDK2
Ketogenesis	3.66	ACAT2,ACAT1,HADHA,NAD+
Glutaryl-CoA Degradation	3.3	ACAT2,ACAT1,HADHA,NAD+
Mevalonate Pathway I	2.95	MVD,ACAT2,ACAT1,HADHA
Ethanol Degradation IV	2.89	ALDH4A1,CAT,ALDH9A1,NAD+
Putrescine Degradation III	2.83	ALDH4A1,SAT1,ALDH9A1,NAD+
Isoleucine Degradation I	2.78	ACAT2,ACAT1,HADHA,NAD+
Acute Phase Response Signaling	2.57	PLG,ITIH3,TF,SERPINF1,RBP2,CP,TCF3,F2,CRABP1
Histidine Degradation III	2.54	FTCD,UROC1,MTHFD1L
Fatty Acid α-oxidation	2.54	ALDH4A1,ALDH9A1,NAD+
G Protein Signaling Mediated by Tubby	2.53	GNB3,INS,GNG3,GNG7
GADD45 Signaling	2.4	CCND2,CCND1,CDK2
Glycerol-3-phosphate Shuttle	2.37	GPD1,NAD+
Lipid Antigen Presentation by CD1	2.33	CALR,PDIA3,CANX
Transcriptional Regulatory Network in Embryonic Stem Cells	2.31	SOX2,ISL1,NEUROG1,FOXC1
Proline Degradation	2.23	ALDH4A1,NAD+
Embryonic Stem Cell Pluripotency	2.22	SOX2,FZD8 (includes EG:14370),FZD9,FZD5,TCF3,ID4
Breast Cancer Regulation by Stathmin1	2.18	STMN1,GNB3,GNG3,TUBB4A,TUBB,PPP1R14B,TUBA1B,GNG7,CDK2
Retinoate Biosynthesis II	2.11	RBP2,NAD+
Taurine Biosynthesis	2.11	CSAD,NAD+
Superoxide Radicals Degradation	2.11	CAT,NQO1
Maturity Onset Diabetes of Young (MODY) Signaling	2.01	NEUROD1,ALDOB,INS
