# Supplementary material for: Assessment of hematopoietic failure due to Rpl11 deficiency in a zebrafish model of Diamond-Blackfan anemia by deep sequencing
Source: BMC Genomics. 2013 Dec 17;14:896. doi: 10.1186/1471-2164-14-896 (PMC3890587; doi:10.1186/1471-2164-14-896)
Supplement: Additional file 11 — Networks affected by Rpl11 deficiency in zebrafish embryos at 48 hpf. Networks were generated using online IPA software, and highly enriched networks were selected (Score > 20). Genes labeled red and green were up- and downregulated, respectively. Figure S5 (A-C), Upregulated networks affected by Rpl11 deficiency in zebrafish embryos at 48 hpf. A, Networks of cellular function and maintenance, small molecule biochemistry, and carbohydrate metabolism. B, Networks of cellular development, cellular growth and proliferation, and connective tissue development and function. C, Networks of cell death and survival, connective tissue disorders, and immunological disease. Figure S6 (A-E), Downregulated networks affected by Rpl11 deficiency in zebrafish embryos at 48 hpf. A, Networks of developmental disorders, skeletal and muscular disorders, and digestive system development and function. B, Networks of cellular development, visual system development and function, nervous system development and function, cellular growth and proliferation, connective tissue development and function, neurological disease, and tissue morphology. C, Networks of cell death and survival, cardiac pulmonary embolism, and cardiovascular disease. D, Networks of cancer, cell cycle, and tissue morphology. E, Networks of cell cycle, cell morphology, and cell-to-cell signaling and interaction. [file 1471-2164-14-896-S11.zip]

Archive with 2 entries (2 files):
- 5470805769940489_add12.pdf
- 5470805769940489_add13.pdf
