# Supplementary material for: Assessment of hematopoietic failure due to Rpl11 deficiency in a zebrafish model of Diamond-Blackfan anemia by deep sequencing
Source: BMC Genomics. 2013 Dec 17;14:896. doi: 10.1186/1471-2164-14-896 (PMC3890587; doi:10.1186/1471-2164-14-896)
Supplement: Additional file 12: Table S8 — Genes involved in regulatory interacting networks disturbed in Rpl11-deficiet zebrafish embryos. [file 1471-2164-14-896-S12.xlsx]

## Sheet: up-regulated networks
Top Functions	Score	Focus Molecules	Molecules in Network	Key Regulated Molecules
Cellular Function and Maintenance, Small Molecule Biochemistry, Carbohydrate Metabolism	36	15	ACAT2,AGRP,ARL14,ASL,BVES,C11orf46,CDK10,CLDN1,CORO6,DAPK2,DDX47,DHRS13,DRG1,ECHDC3,FOXQ1,FTMT,GMFG,GSTA5,GSTO1,KRT2,KRT13,miR-133a (and other miRNAs w/seed UUGGUCC),miR-29b-3p (and other miRNAs w/seed AGCACCA),miR-34c-5p (and other miRNAs w/seed GGCAGUG),miR-425-5p (and other miRNAs w/seed AUGACAC),miR-4755-3p (miRNAs w/seed GCCAGGC),NMD3,NME7,NUBP1,POTEE/POTEF,SOD1,SUPT6H,UBC,UNC45B,YDJC	CLDN1
Cellular Development, Cellular Growth and Proliferation, Connective Tissue Development and Function	27	12	Alp,Ap1,ATF3,C/ebp,CEBPB (includes EG:1051),CEBPD,Collagen Alpha1,Collagen type I,Collagen type IV,Collagen(s),CTGF,Cyclin A,Cyclin E,CYR61,E2f,ERK1/2,ETS2,ETS,Fascin,FOSL1,gelatinase,GPIIB-IIIA,Growth hormone,KRT17,Laminin,MAP2K1/2,MMP9,NFAT (complex),NFkB (family),OPTC,PDGF BB,SERPINE1,Tgf beta,TGM1,Tnf receptor	Ap1,SERPINE1,CEBPB,MMP9,CTGF
Cell Death and Survival, Connective Tissue Disorders, Immunological Disease	24	11	26s Proteasome,ADRB,ATP5I,BAG3,Calcineurin protein(s),CD3,Creb,CYP24A1,FKBP5,FOS,GADD45B,Gm-csf,HBE1,Hdac,Histone h3,Histone h4,Hsp70,HSPA1A/HSPA1B,Ige,IL12 (complex),JUN/JUNB/JUND,JUNB,LDL,Mek,NFkB (complex),P38 MAPK,Pdgf (complex),Ras,RNA polymerase II,S100A4,Sapk,SOCS3,STAT5a/b,TCR,TSH	FOS,JUNB,SOCS3

## Sheet: down-regulated networks
Top Functions	Score	Focus Molecules	Molecules in Network	Key Regulated Molecules
Cellular Compromise, Cellular Function and Maintenance, Embryonic Development	36	24	26s Proteasome,Ap1,ATP2A1,BCR (complex),Coup-Tf,CTBP1,CTSK,DNAJB11,EIF2C4,FSCN1 (includes EG:14086),GNMT,HCFC1,HDAC3,HNRNPC,Hsp70,HSP,HSP90B1,HSPA5,LMO3,Nfat (family),NQO1,NR2F2,OS9,OTX2,PDIA4,Pkc(s),RARB,RBP2,Rxr,Sod,TAL2,TMED4,TOP1,TOP2B,Ubiquitin	RARB,HSPA5,Hsp70
Developmental Disorder, Skeletal and Muscular Disorders, Digestive System Development and Function	34	21	BARX1,CALB2,Calcineurin protein(s),caspase,Caspase 3/7,CAT,Collagen Alpha1,CRABP1,Cytochrome c,DIABLO,EMX2,estrogen receptor,FGFR2,GAS1 (includes EG:14451),Gli,GSC,HAND2,Hedgehog,Hsp27,IER5L,ISL1,Jnk,KRT18,MAB21L1,Mek,NEUROG1,NFAT (complex),OTP,Rsk,SFRP1,SFRP2,SOX2,SOX2-OCT4-NANOG,TWIST1,TWIST2	SOX2,TWIST1,DIABLO
Lipid Metabolism, Small Molecule Biochemistry, Molecular Transport	32	20	ACADL,ACADS,ACAT1,ACAT2,acetyl-CoA C-acetyltransferase,ACSL5,AMPD1,AMPK,Angiotensin II receptor type 1,APOA4,CETP,CP,CPE,DGKA,ERK,GCG,HADHA,HDL,HDL-cholesterol,HYOU1,INS,Ldh,LDL,LDL-cholesterol,LIPA,NADPH oxidase,Nos,Nr1h,PEPCK,Pro-inflammatory Cytokine,SCP2,SERPINC1,SERPINF1,TF,VLDL-cholesterol	CETP,HDL,LDL,GCG
Cellular Development, Visual System Development and Function, Nervous System Development and Function	30	19	ANAPC15,ATOH7,BARHL2,CABP5,CAK,CBX1,CCDC33,CDK6,CDK4/6-Cyclin D1,CELF3,CENPO,DCK,FTCD,GTF2IRD1,HOGA1,KATNAL1,KXD1 (includes EG:39425),LSM10,miR-1207-5p (and other miRNAs w/seed GGCAGGG),miR-4672 (miRNAs w/seed UACACAG),NDUFA13,NECAB2,PCBP4,RB1,RBFOX1,RCVRN,SHOX,SLBP,TBX2,TCP11L2,ULK3,VGLL4,VSX1,VSX2,ZC4H2	NECAB2
Cellular Growth and Proliferation, Connective Tissue Development and Function, Neurological Disease	29	20	ADK,APP,BASP1,CFH,Cg,CKB,DCK,FBP1,FLI1,GNRH,HMGA2,HMGB1,IFN Beta,IgG1,IgG,Igm,IL12 (complex),Immunoglobulin,Insulin,Interferon alpha,Lh,LMO4,LRPAP1,Mmp,MTHFD1L,P38 MAPK,PDIA6,Pka,SAT1,SCG2,SESN1,SLC1A3,TFAP2A,TFAP2B,trypsin	APP,Insulin
Tissue Morphology, Visual System Development and Function, Nervous System Development and Function	29	19	CCND1,CD3,Creb,DECR1,FOXC1,FOXN4,GTF2F1,HELLS,HIRIP3,Histone h3,ID4,IKK (complex),IL1,ING4,KDELR2,KHDRBS1,LMNB2,mediator,MMP2,MTORC1,NEUROD1,NEUROD4,p85 (pik3r),PDGF BB,PLC gamma,PRSS1,RNA polymerase II,SCRT1,SRC (family),STAT5a/b,SYN2,TBX1,TCR,Tnf,Vegf	MMP2,KHDRBS1,CCND1
Developmental Disorder, Hereditary Disorder, Metabolic Disease	26	17	ACSF2,AGXT2L1,AP1B1,AP2A1,AP2S1,ARL6IP1 (includes EG:23204),ATP1A1,BST2,C17orf28,C6orf108,CEP89,CETN2,CETN3,CFDP1,DCXR,ETFA,ETFDH,FAM195B,JAGN1,KHK,KLHDC5,LRIF1,MANF,PDE6D,PLCE1,POC5,PRUNE2,PSPC1,RAB25,RCN3,RNASEH2B,RNASEK,TMEM59L,UBC,XPC	RCN3
Nucleic Acid Metabolism, Small Molecule Biochemistry, Developmental Disorder	26	17	ADSL,ATG12 (includes EG:361321),C6orf58,CALU,CBX1,CEP192,CHRAC1,CNDP2,CTNNAL1,DPYSL3,FZD5,GART,GNG5,HAUS7,IVNS1ABP,KRT9,KRT28,KRT78,miR-361-5p (and other miRNAs w/seed UAUCAGA),NUCKS1,PAICS,PAPSS2,QSOX1,RPL12,RPL18,RPL24,RPL27,RPL36,RPL22L1,SERPINB12,TPTE/TPTE2,TRAPPC12,UBC,UBTD1,UCHL5	UCHL5
Developmental Disorder, Ophthalmic Disease, Hereditary Disorder	26	17	ADRA2A,APLNR,ASPDH,ATRX,AVPR1B,C5orf4,CIDEC,CRYBA2,CRYBB1,CRYBB2,CRYBB3,CXCR7,Cyp2c40 (includes others),FZD5,FZD9,GHRHR (includes EG:14602),IFITM1,IFITM5,IRF2BPL,LTB4R2,MAF,MC4R,Metalloprotease,MFAP4,miR-486-3p (and other miRNAs w/seed GGGGCAG),MXRA8,OLFML3,PC,PI4KA,PYGO2,RXFP3,SOX4,SURF4,TNF,ZC3H11A	CRYBA2
Cell Death and Survival, Cardiac Pulmonary Embolism, Cardiovascular Disease	26	18	ACBD7,ARPP19,C8A,C8B,C8G,Calcineurin A,CBR3,COMTD1,DL-fructose,EGFR,ELOVL6,F2,FAM133B,Focal adhesion kinase,FZD8 (includes EG:14370),GPD1,hemoglobin,Integrin alpha 2 beta 1,MB,MCCC2,miR-149-3p (and other miRNAs w/seed GGGAGGG),miR-16-5p (and other miRNAs w/seed AGCAGCA),miR-4758-3p (miRNAs w/seed GCCCCAC),MSRB2,MVD,Rac,Ras homolog,RGR,SDF2L1,SEMA3D,Serpina3k (includes others),singlet oxygen,TRAM1…	F2,GPD1
Cell Morphology, Cellular Assembly and Organization, Hair and Skin Development and Function	25	18	ATP1A1,ATP1A3,ATP1B2,C1q,CD81,COL10A1,Collagen type I,Collagen type II,Collagen type IV,Collagen(s),Complement component 1,Cpla2,creatine kinase,DCN,DDAH1,DSPP,ERK1/2,FDPS,Fibrin,FSTL1,GPIIB-IIIA,Growth hormone,HSD11B2,Laminin,LUM,Na+,K+ -ATPase,Na-k-atpase,P4HB,PLA2G12B,PLG,Rab5,RS1,SERPINH1,VTN,Wnt	Collagens,Collagen type I
Cancer, Cell Cycle, Tissue Morphology	25	17	ADK,beta-estradiol,BRD3,CD99L2,CNN3,CSF3,Cyp2c11l,DOM3Z,ethanol,EXOSC7,FGFBP2,GPM6A,HAO2,Hat,HELLS,Igkv1-117,LHX9,Lyz1/Lyz2,MAPK1,mir-29,mir-145,miR-34c-5p (and other miRNAs w/seed GGCAGUG),miR-4768-3p (miRNAs w/seed CAGGAGA),MTHFD1L,MYC,OXCT1,PLAC1,PRPS1,SARDH,SNCG,SREK1IP1,SSTR4,TMEFF2,Vla-4,ZSWIM5	DOM3Z
Digestive System Development and Function, Connective Tissue Disorders, Ophthalmic Disease	24	16	AIF1L,BHLHE22,CNOT3,CNOT6,COL11A2,COL6A1,COL9A2,CSAD,CTCFL,DBN1,GP6,HMGB3,ISLR2,LGALS9,LGALS9C,LIMK1,MAB21L2,miR-4307 (miRNAs w/seed AUGUUUU),miR-4651 (and other miRNAs w/seed GGGGUGG),MPZ,NDRG3,PCBP2,RAVER1,RCC2,RIPK3,RNF122,SCG3,SLC13A2,SOX1,SOX11,TCN2,TMEM189,TOB2,UBTF,VAT1	SOX11
Cell Cycle, Cell Morphology, Cell-To-Cell Signaling and Interaction	23	16	20s proteasome,Akt,APC (complex),Cbp/p300,CCND2,CDC20 (includes EG:107995),CDK2,Cdk,Ctbp,Cyclin A,Cyclin D,Cyclin E,DHFR,E2f,Hdac,HES1 (includes EG:15205),HEY1,HISTONE,Histone h4,HOXB4,MCM3,MCM6,N-cor,Notch,POLD3,PRKAA,Rb,SNCB,SNCG,Sox,TBX2,TCF3,TIP60,UBE2C,YEATS4	CCND2,CDK2,Cyclin D,Cdk
Developmental Disorder, Hereditary Disorder, Metabolic Disease	21	15	AGXT2,AKR1C4,ALDH,ALDH18A1,ALDH1B1,ALDH3A2,ALDH3B1,ALDH4A1,ALDH8A1,ALDH9A1,ALDOB,Alp,AMBP,BMP5,C2orf29,C6orf62,CAR ligand-CAR-Retinoic acid-RXRα,DKK1,HHATL,HNF4A,HNF4α dimer,HPN,ITIH3,ITIH4,MEIS2,MFSD8,miR-3136-3p (miRNAs w/seed GGCCCAA),PCNP,SLC17A5,SLC25A18,TMX2,TPH1,VTN,YWHAH,ZNHIT3	ALDH
