# Supplementary material for: Assessment of hematopoietic failure due to Rpl11 deficiency in a zebrafish model of Diamond-Blackfan anemia by deep sequencing
Source: BMC Genomics. 2013 Dec 17;14:896. doi: 10.1186/1471-2164-14-896 (PMC3890587; doi:10.1186/1471-2164-14-896)
Supplement: Additional file 13: Table S9 — Description of blood cell lineage markers. Description of blood cell lineage markers, including cmyb, hoxb4a, tal1, mpx, spi1, and ikzf1, were shown. Blood cell lineages, including hematopoietic stem cells, granulocytes, myelocytes, and lymphoid progenitors were detected in this study. Fold change represents FPKM in Rpl11-deficient zebrafish embryos compared to that of MO control. [file 1471-2164-14-896-S13.xls]

## Sheet: Sheet 1
Gene	Blood Cell Lineage	Fold Change	Description
cmyb	HSC	↓2.28	transcription factor cmyb
hoxb4a	HSC	↓3.05	homeo box B4a
tal1	HSC	↓2.27	T-cell acute lymphocytic leukemia 1
mpx	Granulocytes	↑1.20	myeloid-specific peroxidase
spi1	Myelocytes	↑1.11	spleen focus forming virus (SFFV) proviral integration oncogene spi1
ikzf1	Lympoid progenitors	↑1.10	IKAROS family zinc finger 1 (Ikaros)
