# Supplementary material for: Assessment of hematopoietic failure due to Rpl11 deficiency in a zebrafish model of Diamond-Blackfan anemia by deep sequencing
Source: BMC Genomics. 2013 Dec 17;14:896. doi: 10.1186/1471-2164-14-896 (PMC3890587; doi:10.1186/1471-2164-14-896)
Supplement: Additional file 15: Table S10 — RT-PCR primers used in this study. [file 1471-2164-14-896-S15.xlsx]

## Sheet: Sheet1
Genes	Primers
cmyb-F	TGGACCCGTGAGGAGGATGAAA
cmyb-R	CGTTTGGGGCCGTACTTCTGCA
tal1-F	CGCCGCTCGCCACTATTAAC
tal1-R	GGCTGCGAACCATCGTTGATT
hoxb4a-F	CGCATGAAGTGGAAGAAGGACC
hoxb4a-R	CGCTTGCTCGGCTCTGATTG
mpx-F	TGGTGGGCTGCTGTTGTGCTCT
mpx-R	CCGTGTCTTTCGAGCTGGCTGT
ikzf1-F	AGGCCATTCCAGTGCAATCA
ikzf1-R	ATGGGGCTTTCCAACCGAAT
spi1-F	GGGTAACCTGGACTGGCTGGAT
spi1-R	CCGGCAGATTCTCGAAGTCCAC
β-actin	AGATCAAGATCATTGCTCCCCC
β-actin	GGCCATTTAAGGTGGCAACA
tfa-F	AAGGAAAGGACTGGGCAAAGGA
tfa-R	TCACAGCATGAACTGGCACTTG
tfr1b-F	CAGCGGGACTCTATGACCTCAG
tfr1b-R	TCCAACTGGCGAACACAATGC
alas2-F	GCGAGTGTTGAAGAGCGATGAA
alas2-R	AGTTGACCACAGGCAGTCCAG
slc25a37-F	TGAAGTGGTGAAGCAGCGGATG
slc25a37-R	CGGTAGAAAGCAGCCAGTCCTT
hbaa1-F	TGGTCATCGCCATGCTCTTCC
hbaa1-R	CCGCACAGTGTTGCTGTCAGT
hbae1-F	TGGCGTTGCTGAGGCTGTCA
hbae1-R	GCCAGAACCACGAGGATGTTGT
hbae3-F	GCCGTGAGACTCTTTCCAGGAC
hbae3-R	CCGTGGTTCCGTGCTTCTTCA
hbbe1-F	CCGAGAAGCTCCACGTAGATCC
hbbe1-R	ACACGGCGACAGCGATGAAT
hbbe2-F	CGGACTGGACAGAGCCATGAAG
hbbe2-R	TGGAGGCAATCACGATGGTCAG
hbbe3-F	ACGGTGTTGTGGTCCTCAAGG
hbbe3-R	GGTCAGGCAGTCCGCTAACA
zgc:194125-F	ACTTGTCAGATCCGCCAGAACT
zgc:194125-R	GCCACATCGTCCCGTTTGAAG
zgc:109934-F	AACCTGCCGAGATGGAGACTTC
zgc:109934-R	CGCTCCTCCTCACTGTTCTTCT
zgc:173594-F	TCAAGAAGAACAGCGAGGAGGA
zgc:173594-R	CATCTCAGTGGCGAGCTTATGC
